# Supplementary material for: Associations of the objective built environment along the route to school with children’s modes of commuting: A multilevel modelling analysis (the SLIC study)
Source: PLoS One. 2020 Apr 9;15(4):e0231478. doi: 10.1371/journal.pone.0231478 (PMC7145202; doi:10.1371/journal.pone.0231478)
Supplement: S1 Table — (XLSX) [file pone.0231478.s001.xlsx]

## Sheet: Sheet1
Child ID	Output Area (Code)	Lower Super Output Area (Code)	School ID	Commuting mode	Age (years)	Sex	Ethnicity	Fat Mass Index Category (1: Underweight; 2: Healthy weight; 3: Overweight; 4: Obese)	Free School Lunch	Cars in the Household (Number)	Family Affluence Scale (1: low; 2: moderate; 3: high)	Index of Multiple Deprivation Category	School Proximity Category (m)	Average Traffic Risk along Route (Category Average accident rate per 10,000 inhabitants crossed)	Maximum Traffic Risk along Route (Category Highest accident rate per 10,000 inhabitants crossed)	Average Personal Risk along Route (Crime Rate Category)	Maximum Personal Risk along Route (Crime Rate Category)	Average Air Pollution along Route (Combined Emission Index Category)	Maximum Air Pollution along Route (Combined Emission Index Category)	Average Walkability along Route (Walkability Index Quintile, 1: lowest)	Minimum Walkability along Route (Walkability Index Quintile, 1: lowest)	Average Convenience Store Density along Route (Number of Stores/Square Mile, Categories)	Maximum Convenience Store Density along Route (Number of Stores/Square Mile, Categories)
110003	E00018209	E01033581	1	Passive	6.41752	Female	Black	2	Yes	0	1	High	>1500	20-40	>40	>110	>110	90-110	>110	4	3	>80	>80
110006	E00018167	E01003604	1	Passive	6.20945	Female	White	4	Yes	1	1	High	>1500	20-40	>40	>110	>110	>110	>110	4	3	51-80	51-80
110007	E00017733	E01003506	1	Active	6.18207	Male	Black	2	Yes	0	0	High	>1500	20-40	>40	>110	>110	90-110	90-110	5	3	51-80	51-80
110010	E00017619	E01003479	1	Passive	6.01232	Female	South Asian	4	Yes	1	1	High	>1500	20-40	>40	>110	>110	90-110	>110	4	2	51-80	51-80
110014	E00018199	E01033577	1	Passive	5.9165	Female	Black	2	Yes	0	1	Intermediate	>1500	20-40	>40	>110	>110	90-110	90-110	4	3	21-50	51-80
110018	E00017605	E01003485	1	Passive	5.83436	Male	Black	2	Yes	1	2	High	>1500	20-40	>40	>110	>110	90-110	>110	4	2	51-80	51-80
110022	E00017764	E01003513	1	Passive	5.70568	Female	Black	2	Yes	1	1	High	>1500	20-40	>40	>110	>110	90-110	>110	4	2	>80	>80
110027	E00017774	E01003517	1	Active	5.59069	Male	Black	3	Yes	1	1	High	>1500	>40	>40	>110	>110	>110	>110	4	3	51-80	51-80
110028	E00017786	E01003512	1	Disagreement	5.58795	Male	Black	2	No	0	1	High	<500	20-40	>40	>110	>110	90-110	90-110	4	3	51-80	51-80
110101	E00174969	E01003611	1	Passive	7.37029	Female	Black	2	Yes	0	1	High	>1500	>40	>40	>110	>110	90-110	>110	4	2	21-50	51-80
110111	E00017723	E01003508	1	Passive	6.91581	Female	Black	4	No	2	1	High	>1500	20-40	>40	>110	>110	>110	>110	4	3	51-80	51-80
110126	E00018201	E01003609	1	Passive	6.51608	Female	Black	2	Yes	1	2	High	>1500	20-40	>40	>110	>110	90-110	90-110	5	4	21-50	51-80
110197	E00017789	E01003512	1	Active	6.55441	Female	Black	2	Yes	0	1	High	<500	20-40	>40	>110	>110	90-110	90-110	5	4	51-80	51-80
110199	E00018166	E01003604	1	Disagreement	7.14853	Female	South Asian	2	Yes	0	1	High	1000-1500	>40	>40	>110	>110	>110	>110	4	1	51-80	>80
111002	E00018272	E01003622	1	Passive	6.54073	Female	Black	3	Yes	0	1	High	>1500	>40	>40	>110	>110	90-110	>110	4	2	>80	>80
111005	E00017769	E01003515	1	Disagreement	6.17385	Male	White	2	Unknown	0	Unknown	High	<500	20-40	>40	>110	>110	90-110	90-110	5	4	51-80	51-80
111008	E00017789	E01003512	1	Active	7.19507	Female	Black	4	Yes	0	0	High	<500	20-40	>40	>110	>110	90-110	90-110	5	4	51-80	51-80
111009	E00017774	E01003517	1	Disagreement	5.72758	Male	Black	2	Unknown	0	1	High	>1500	>40	>40	>110	>110	>110	>110	4	3	51-80	51-80
111012	E00017768	E01003515	1	Active	7.27995	Female	Black	2	No	0	0	High	1000-1500	20-40	>40	>110	>110	90-110	90-110	5	4	21-50	51-80
111016	E00017790	E01003517	1	Active	5.66461	Male	Other	3	Unknown	1	1	High	>1500	>40	>40	>110	>110	90-110	>110	5	3	51-80	51-80
111021	E00018205	E01003610	1	Disagreement	6.141	Male	Black	2	Unknown	Unknown	1	High	>1500	20-40	>40	>110	>110	90-110	90-110	4	3	21-50	51-80
111028	E00017780	E01003518	1	Active	6.76523	Female	Other	2	Yes	1	1	High	>1500	20-40	>40	>110	>110	90-110	>110	4	2	51-80	51-80
111030	E00017795	E01003512	1	Active	5.60438	Female	White	2	Unknown	0	1	High	<500	20-40	>40	>110	>110	>110	>110	4	3	51-80	51-80
111031	E00017604	E01003486	1	Passive	6.7488	Male	White	2	No	2	1	High	>1500	20-40	>40	>110	>110	90-110	>110	4	2	21-50	51-80
111032	E00017733	E01003506	1	Passive	7.30185	Female	Black	2	Yes	1	1	High	>1500	20-40	>40	>110	>110	90-110	90-110	5	3	51-80	51-80
111199	E00017769	E01003515	1	Active	7.74264	Female	Other	2	Yes	1	1	High	<500	20-40	>40	>110	>110	90-110	90-110	5	4	51-80	51-80
112003	E00018194	E01003601	1	Passive	6.93771	Female	White	2	Unknown	1	1	High	1000-1500	>40	>40	>110	>110	>110	>110	4	3	51-80	>80
112009	E00017767	E01003515	1	Disagreement	7.11841	Male	Black	3	Yes	1	1	High	1000-1500	20-40	>40	>110	>110	90-110	90-110	5	4	51-80	51-80
112011	E00017769	E01003515	1	Active	6.71321	Female	Black	2	Unknown	Unknown	1	High	<500	20-40	>40	>110	>110	90-110	90-110	5	4	51-80	51-80
112017	E00018208	E01033581	1	Disagreement	7.24435	Male	Black	2	Unknown	0	1	High	>1500	20-40	>40	>110	>110	90-110	90-110	4	3	21-50	51-80
112018	E00018199	E01033577	1	Passive	7.90965	Female	Black	2	Yes	1	1	Intermediate	>1500	20-40	>40	>110	>110	90-110	90-110	4	3	21-50	51-80
112019	E00018209	E01033581	1	Passive	7.12663	Female	Black	4	Unknown	0	1	High	>1500	20-40	>40	>110	>110	90-110	>110	4	3	>80	>80
112024	E00017735	E01003506	1	Disagreement	7.11294	Female	Black	2	Yes	1	1	High	1000-1500	20-40	>40	>110	>110	90-110	90-110	5	3	51-80	51-80
112025	E00017722	E01003509	1	Passive	7.34292	Female	White	2	Yes	1	1	High	>1500	20-40	>40	>110	>110	>110	>110	4	3	51-80	51-80
112026	E00018211	E01033581	1	Passive	7.01437	Male	Black	2	Unknown	1	1	High	>1500	20-40	>40	>110	>110	90-110	90-110	4	3	21-50	51-80
112029	E00017632	E01003484	1	Disagreement	7.08282	Male	Other	2	Yes	Unknown	1	Intermediate	>1500	20-40	>40	>110	>110	90-110	>110	4	1	21-50	51-80
112031	E00017774	E01003517	1	Active	5.88364	Male	Black	2	Unknown	1	1	High	>1500	>40	>40	>110	>110	>110	>110	4	3	51-80	51-80
112198	E00017776	E01003519	1	Active	8.54209	Male	White	2	No	1	1	High	1000-1500	20-40	>40	>110	>110	90-110	>110	4	3	51-80	51-80
113001	E00017628	E01003483	1	Passive	7.92334	Female	Other	2	Unknown	2	2	High	>1500	20-40	>40	>110	>110	90-110	>110	4	2	51-80	51-80
113003	E00018272	E01003622	1	Passive	9.1718	Female	Black	2	Yes	0	1	High	>1500	>40	>40	>110	>110	90-110	>110	4	2	>80	>80
113007	E00017789	E01003512	1	Active	8.84052	Male	Black	2	Yes	0	0	High	<500	20-40	>40	>110	>110	90-110	90-110	5	4	51-80	51-80
113009	E00017733	E01003506	1	Passive	8.81314	Male	Black	2	Yes	1	1	High	>1500	20-40	>40	>110	>110	90-110	90-110	5	3	51-80	51-80
113010	E00017780	E01003518	1	Active	8.21629	Female	Black	2	Unknown	1	1	High	>1500	20-40	>40	>110	>110	90-110	>110	4	2	51-80	51-80
113011	E00017774	E01003517	1	Active	7.76181	Male	Black	2	Unknown	0	1	High	>1500	>40	>40	>110	>110	>110	>110	4	3	51-80	51-80
113014	E00017768	E01003515	1	Active	9.2512	Male	Black	2	Unknown	0	0	High	1000-1500	20-40	>40	>110	>110	90-110	90-110	5	4	21-50	51-80
113016	E00017765	E01003517	1	Disagreement	8.78576	Female	Black	4	Yes	1	1	High	1000-1500	>40	>40	>110	>110	90-110	>110	5	3	51-80	51-80
113017	E00017769	E01003515	1	Disagreement	8.27652	Male	Black	2	Unknown	Unknown	Unknown	High	<500	20-40	>40	>110	>110	90-110	90-110	5	4	51-80	51-80
113018	E00017723	E01003508	1	Passive	9.10609	Male	Black	2	No	2	1	High	>1500	20-40	>40	>110	>110	>110	>110	4	3	51-80	51-80
113020	E00017641	E01003487	1	Disagreement	8.09856	Female	Black	1	Unknown	0	1	High	>1500	20-40	>40	>110	>110	90-110	>110	4	2	21-50	51-80
113024	E00174969	E01003611	1	Passive	8.27105	Male	Black	2	Unknown	1	2	High	>1500	>40	>40	>110	>110	90-110	>110	4	2	21-50	51-80
113028	E00017627	E01003482	1	Passive	7.78371	Female	Black	2	Unknown	1	1	High	>1500	>40	>40	>110	>110	>110	>110	4	1	51-80	>80
113031	E00017642	E01003487	1	Passive	8.63792	Female	White	2	No	2	1	High	>1500	20-40	>40	>110	>110	90-110	90-110	4	3	21-50	51-80
113108	E00017785	E01003512	1	Active	9.51403	Female	Black	4	No	0	1	High	500-1000	20-40	>40	>110	>110	>110	>110	4	3	51-80	51-80
113197	E00018166	E01003604	1	Passive	9.52772	Female	South Asian	2	Unknown	Unknown	Unknown	High	1000-1500	>40	>40	>110	>110	>110	>110	4	1	51-80	>80
113198	E00017774	E01003517	1	Disagreement	9.77413	Female	White	2	Yes	2	1	High	>1500	>40	>40	>110	>110	>110	>110	4	3	51-80	51-80
114004	E00017733	E01003506	1	Disagreement	9.295	Female	Black	2	Unknown	1	1	High	>1500	20-40	>40	>110	>110	90-110	90-110	5	3	51-80	51-80
114007	E00017789	E01003512	1	Active	10.1054	Female	Black	4	Unknown	0	0	High	<500	20-40	>40	>110	>110	90-110	90-110	5	4	51-80	51-80
114009	E00017795	E01003512	1	Disagreement	8.73922	Female	Other	2	Unknown	0	1	High	<500	20-40	>40	>110	>110	>110	>110	4	3	51-80	51-80
114012	E00017790	E01003517	1	Disagreement	9.48939	Female	Other	2	Unknown	1	1	High	>1500	>40	>40	>110	>110	90-110	>110	5	3	51-80	51-80
114018	E00018205	E01003611	1	Disagreement	8.69541	Male	Black	2	Unknown	1	1	High	>1500	20-40	>40	>110	>110	90-110	90-110	4	3	21-50	51-80
114019	E00018212	E01033581	1	Passive	9.10062	Male	Black	2	Unknown	0	Unknown	High	>1500	>40	>40	>110	>110	90-110	>110	4	2	21-50	51-80
114020	E00017604	E01003486	1	Disagreement	8.52841	Male	Black	2	Unknown	1	1	High	>1500	20-40	>40	>110	>110	90-110	>110	4	2	21-50	51-80
114022	E00017764	E01003513	1	Passive	9.63723	Male	Black	2	Yes	1	1	High	>1500	20-40	>40	>110	>110	90-110	>110	4	2	>80	>80
114023	E00018205	E01003612	1	Disagreement	8.55852	Female	Black	2	Unknown	0	0	High	>1500	20-40	>40	>110	>110	90-110	90-110	4	3	21-50	51-80
114024	E00018212	E01033581	1	Passive	10.2806	Male	Black	2	Yes	0	0	High	>1500	>40	>40	>110	>110	90-110	>110	4	2	21-50	51-80
114029	E00017801	E01003522	1	Passive	10.2368	Female	Black	2	Yes	1	1	High	>1500	20-40	>40	>110	>110	90-110	>110	4	2	>80	>80
114032	E00017604	E01003486	1	Passive	10.4285	Female	White	2	No	2	1	High	>1500	20-40	>40	>110	>110	90-110	>110	4	2	21-50	51-80
114106	E00017783	E01003514	1	Active	10.5791	Female	Black	2	Yes	1	1	High	500-1000	20-40	>40	>110	>110	90-110	90-110	4	3	51-80	51-80
114199	E00017789	E01003512	1	Active	11.269	Female	Black	2	Yes	0	0	High	<500	20-40	>40	>110	>110	90-110	90-110	5	4	51-80	51-80
115003	E00017769	E01003515	1	Active	11.0472	Female	Black	2	Unknown	1	1	High	<500	20-40	>40	>110	>110	90-110	90-110	5	4	51-80	51-80
115004	E00017769	E01003515	1	Disagreement	9.68652	Female	Black	2	Yes	1	2	High	<500	20-40	>40	>110	>110	90-110	90-110	5	4	51-80	51-80
115005	E00017769	E01003515	1	Disagreement	9.68652	Female	Black	2	Yes	1	2	High	<500	20-40	>40	>110	>110	90-110	90-110	5	4	51-80	51-80
115006	E00017769	E01003515	1	Disagreement	9.86174	Male	Black	2	Unknown	Unknown	Unknown	High	<500	20-40	>40	>110	>110	90-110	90-110	5	4	51-80	51-80
115007	E00000172	E01000033	1	Passive	11.2334	Male	Black	2	Yes	0	1	High	>1500	20-40	>40	>110	>110	90-110	>110	3	1	>80	>80
115010	E00018216	E01003611	1	Disagreement	9.7358	Male	Black	2	Unknown	1	1	High	>1500	20-40	>40	>110	>110	90-110	90-110	4	3	21-50	51-80
115012	E00017788	E01003517	1	Disagreement	10.4969	Female	Black	2	Unknown	1	1	High	>1500	>40	>40	>110	>110	90-110	>110	5	3	51-80	51-80
115014	E00175045	E01033584	1	Disagreement	10.037	Female	Black	3	Unknown	Unknown	Unknown	High	1000-1500	>40	>40	>110	>110	90-110	>110	4	4	51-80	51-80
115016	E00018193	E01003602	1	Passive	10.7734	Female	Black	3	Yes	1	1	High	>1500	>40	>40	>110	>110	90-110	90-110	3	2	>80	>80
115017	E00018185	E01003608	1	Disagreement	10.5298	Male	Black	4	Unknown	Unknown	Unknown	High	>1500	>40	>40	>110	>110	>110	>110	4	2	>80	>80
115018	E00018193	E01003602	1	Disagreement	10.1164	Female	Other	2	Unknown	1	1	High	>1500	>40	>40	>110	>110	90-110	90-110	3	2	>80	>80
115019	E00018193	E01003602	1	Passive	9.74675	Male	Black	2	Unknown	Unknown	Unknown	High	>1500	>40	>40	>110	>110	90-110	90-110	3	2	>80	>80
115020	E00018209	E01033581	1	Passive	10.0726	Female	Black	2	Unknown	0	1	High	>1500	20-40	>40	>110	>110	90-110	>110	4	3	>80	>80
115022	E00018199	E01033577	1	Disagreement	11.0554	Male	Black	2	Yes	1	1	Intermediate	>1500	20-40	>40	>110	>110	90-110	90-110	4	3	21-50	51-80
115023	E00017796	E01003515	1	Disagreement	10.319	Female	Black	2	Unknown	1	1	High	1000-1500	>40	>40	>110	>110	90-110	>110	5	4	51-80	51-80
115024	E00017764	E01003513	1	Passive	11.2799	Female	Black	2	Yes	1	1	High	>1500	20-40	>40	>110	>110	90-110	>110	4	2	>80	>80
115025	E00018201	E01003609	1	Disagreement	9.7796	Female	Black	2	Unknown	1	1	High	>1500	20-40	>40	>110	>110	90-110	90-110	5	4	21-50	51-80
115027	E00017608	E01003481	1	Passive	9.54141	Female	Other	2	Unknown	0	1	High	>1500	20-40	>40	>110	>110	90-110	90-110	4	3	21-50	51-80
115028	E00017621	E01003479	1	Disagreement	10.7461	Male	Black	3	Yes	1	2	High	>1500	20-40	>40	>110	>110	90-110	90-110	4	3	21-50	51-80
115030	E00017633	E01003482	1	Disagreement	10.4203	Male	White	2	Unknown	2	2	High	>1500	>40	>40	>110	>110	90-110	>110	4	2	21-50	51-80
115031	E00017805	E01003521	1	Disagreement	11.3867	Female	Black	2	Unknown	Unknown	Unknown	High	>1500	>40	>40	>110	>110	90-110	>110	4	2	>80	>80
115032	E00018125	E01003599	1	Disagreement	11.3593	Male	Other	2	Yes	1	2	High	>1500	20-40	>40	>110	>110	90-110	>110	3	1	>80	>80
115033	E00017770	E01003516	1	Passive	10.5489	Female	Black	2	Yes	1	1	High	1000-1500	>40	>40	>110	>110	>110	>110	4	3	51-80	51-80
116001	E00017785	E01003512	1	Active	10.59	Male	Black	3	Unknown	1	1	High	500-1000	20-40	>40	>110	>110	>110	>110	4	3	51-80	51-80
116002	E00018212	E01033581	1	Passive	10.883	Female	Black	2	Unknown	1	1	High	>1500	>40	>40	>110	>110	90-110	>110	4	2	21-50	51-80
116003	E00017783	E01003514	1	Active	10.6557	Female	Other	3	Unknown	1	1	High	500-1000	20-40	>40	>110	>110	90-110	90-110	4	3	51-80	51-80
116004	E00000106	E01032580	1	Passive	10.6338	Male	Black	2	Unknown	2	1	High	>1500	>40	>40	>110	>110	90-110	>110	3	1	>80	>80
116006	E00018216	E01003611	1	Passive	10.486	Female	Black	1	Unknown	Unknown	Unknown	High	>1500	20-40	>40	>110	>110	90-110	90-110	4	3	21-50	51-80
116007	E00018215	E01003611	1	Disagreement	10.2505	Female	Black	2	Unknown	1	Unknown	High	>1500	20-40	>40	>110	>110	90-110	90-110	4	3	21-50	51-80
116009	E00018210	E01003611	1	Passive	10.883	Female	Black	2	Unknown	0	1	High	>1500	20-40	>40	>110	>110	90-110	90-110	5	3	21-50	51-80
116010	E00017766	E01003514	1	Active	10.8939	Male	Black	2	Unknown	Unknown	Unknown	High	500-1000	20-40	>40	>110	>110	90-110	90-110	4	3	21-50	51-80
116012	E00017774	E01003517	1	Active	11.2444	Female	Black	2	Yes	2	1	High	>1500	>40	>40	>110	>110	>110	>110	4	3	51-80	51-80
116016	E00018192	E01003601	1	Passive	10.2697	Female	Other	2	Unknown	0	1	High	1000-1500	>40	>40	>110	>110	>110	>110	4	3	51-80	>80
116021	E00007876	E01001586	1	Disagreement	10.9788	Male	Black	2	Unknown	Unknown	Unknown	High	>1500	>40	>40	>110	>110	>110	>110	4	1	>80	>80
116022	E00017648	E01003489	1	Disagreement	11.1869	Female	Black	2	Unknown	Unknown	Unknown	High	>1500	>40	>40	>110	>110	90-110	>110	4	2	>80	>80
116024	E00017788	E01003517	1	Active	11.2361	Female	Black	2	Unknown	Unknown	Unknown	High	>1500	>40	>40	>110	>110	90-110	>110	5	3	51-80	51-80
116025	E00018167	E01003604	2	Active	10.6092	Male	Black	2	Unknown	0	0	High	>1500	>40	>40	>110	>110	>110	>110	4	3	51-80	51-80
116027	E00017777	E01003519	2	Active	10.5462	Female	Black	2	Unknown	Unknown	Unknown	High	500-1000	<20	>40	>110	>110	90-110	90-110	4	3	51-80	51-80
116028	E00017738	E01003506	2	Passive	10.6585	Female	Black	3	Unknown	Unknown	Unknown	High	1000-1500	20-40	>40	>110	>110	90-110	90-110	4	3	51-80	51-80
116029	E00017615	E01003485	2	Disagreement	10.8501	Female	Other	2	Unknown	1	1	High	>1500	20-40	>40	>110	>110	90-110	>110	4	2	51-80	51-80
116030	E00017870	E01003540	2	Disagreement	10.9897	Female	Black	2	Unknown	Unknown	Unknown	High	>1500	>40	>40	>110	>110	>110	>110	4	1	51-80	>80
120005	E00010326	E01002058	2	Passive	6.23956	Female	Black	2	No	1	Unknown	High	>1500	>40	>40	>110	>110	>110	>110	4	2	>80	>80
120008	E00010239	E01002040	2	Passive	5.99863	Male	White	2	Yes	1	2	High	>1500	>40	>40	>110	>110	90-110	>110	4	1	>80	>80
120009	E00010239	E01002040	2	Passive	5.99863	Female	White	2	Yes	1	1	High	>1500	>40	>40	>110	>110	90-110	>110	4	1	>80	>80
120018	E00010277	E01002044	2	Disagreement	6.27789	Male	Black	3	Unknown	Unknown	Unknown	High	>1500	>40	>40	>110	>110	>110	>110	4	2	>80	>80
120106	E00009132	E01001833	2	Disagreement	7.2334	Male	Black	2	No	0	0	High	>1500	>40	>40	>110	>110	>110	>110	4	1	>80	>80
120119	E00007106	E01001425	2	Passive	7.19233	Male	Black	3	Yes	0	0	High	>1500	>40	>40	>110	>110	>110	>110	5	2	>80	>80
120121	E00007121	E01001425	2	Disagreement	7.22793	Male	Black	2	No	0	1	High	>1500	>40	>40	>110	>110	>110	>110	4	2	>80	>80
120122	E00007121	E01001425	2	Disagreement	7.22793	Male	Black	2	No	0	1	High	>1500	>40	>40	>110	>110	>110	>110	4	2	>80	>80
120128	E00007189	E01001442	2	Disagreement	7.48802	Male	Black	2	Yes	0	1	High	>1500	>40	>40	>110	>110	90-110	>110	4	1	51-80	>80
121002	E00009053	E01001819	2	Passive	5.66188	Male	Black	2	Unknown	1	2	High	>1500	>40	>40	>110	>110	>110	>110	4	1	>80	>80
121008	E00009920	E01001980	2	Passive	5.45106	Female	Black	2	Unknown	1	1	High	1000-1500	>40	>40	>110	>110	90-110	>110	3	1	>80	>80
121009	E00010447	E01002080	2	Disagreement	5.64545	Male	Black	2	Unknown	1	1	High	500-1000	>40	>40	>110	>110	>110	>110	4	1	>80	>80
121010	E00009907	E01001978	2	Disagreement	6.03696	Female	Black	2	Unknown	2	1	High	1000-1500	>40	>40	>110	>110	>110	>110	4	2	>80	>80
121011	E00009908	E01001978	2	Passive	7.04997	Male	South Asian	2	No	1	1	High	500-1000	>40	>40	>110	>110	>110	>110	4	3	>80	>80
121014	E00007752	E01032574	2	Passive	6.16016	Male	Black	4	Unknown	0	1	High	>1500	>40	>40	>110	>110	90-110	>110	4	2	>80	>80
121016	E00010347	E01002061	2	Disagreement	5.94935	Male	Black	2	Unknown	1	1	Intermediate	>1500	>40	>40	>110	>110	90-110	>110	3	1	21-50	>80
121019	E00165799	E01032574	2	Active	7.2115	Female	Black	2	No	0	1	High	>1500	>40	>40	>110	>110	90-110	>110	4	2	>80	>80
121021	E00010409	E01002067	2	Passive	7.04175	Male	Black	4	Yes	1	1	High	>1500	>40	>40	>110	>110	90-110	>110	3	2	>80	>80
121028	E00010441	E01002076	2	Active	6.37645	Female	Black	1	Unknown	1	1	High	500-1000	>40	>40	>110	>110	90-110	>110	4	1	>80	>80
121131	E00010452	E01002081	2	Active	7.88501	Male	South Asian	2	Yes	1	1	High	500-1000	>40	>40	>110	>110	>110	>110	4	4	>80	>80
122001	E00010388	E01002071	2	Passive	7.41958	Male	Black	2	Unknown	2	1	High	1000-1500	>40	>40	>110	>110	>110	>110	4	3	>80	>80
122002	E00171169	E01033148	2	Passive	6.71047	Male	Black	2	Unknown	1	1	High	>1500	>40	>40	>110	>110	90-110	>110	3	1	21-50	>80
122003	E00010454	E01002081	2	Disagreement	7.15674	Male	Black	1	Unknown	2	Unknown	High	<500	20-40	20-593	>110	>110	>110	>110	5	4	>80	>80
122004	E00010393	E01002071	2	Disagreement	7.33744	Male	Black	2	Unknown	0	1	High	500-1000	>40	>40	>110	>110	>110	>110	4	3	>80	>80
122005	E00009132	E01001833	2	Active	7.4141	Male	Black	2	Unknown	1	1	High	>1500	>40	>40	>110	>110	>110	>110	4	1	>80	>80
122006	E00010423	E01002074	2	Disagreement	7.11294	Female	Black	2	Unknown	Unknown	Unknown	High	1000-1500	>40	>40	>110	>110	90-110	>110	4	2	>80	>80
122008	E00009917	E01001983	2	Disagreement	6.89391	Male	Black	2	Unknown	1	1	High	1000-1500	>40	>40	>110	>110	90-110	>110	3	2	>80	>80
122009	E00009913	E01001981	2	Disagreement	6.60643	Female	Black	2	Unknown	0	Unknown	High	500-1000	>40	>40	>110	>110	>110	>110	3	2	>80	>80
122010	E00010508	E01002094	2	Passive	6.80082	Female	Black	2	Unknown	1	1	High	>1500	>40	>40	>110	>110	90-110	>110	4	1	>80	>80
122012	E00165799	E01032574	2	Passive	6.5024	Male	Other	2	Unknown	1	2	High	>1500	>40	>40	>110	>110	90-110	>110	4	2	>80	>80
122022	E00007287	E01001460	2	Disagreement	7.2553	Female	Other	2	Unknown	1	1	High	>1500	>40	>40	>110	>110	90-110	>110	4	1	>80	>80
122023	E00007744	E01001562	2	Passive	7.23066	Female	Black	1	Unknown	1	1	High	>1500	>40	>40	>110	>110	90-110	>110	4	2	>80	>80
122028	E00010451	E01002081	2	Disagreement	6.55168	Female	Black	2	Unknown	0	1	High	500-1000	20-40	20-590	>110	>110	>110	>110	5	4	>80	>80
122032	E00010519	E01002093	2	Passive	8.24093	Female	White	2	No	0	1	High	>1500	>40	>40	>110	>110	90-110	>110	4	1	>80	>80
122035	E00010449	E01002077	2	Disagreement	7.81383	Male	White	4	Unknown	1	Unknown	High	500-1000	>40	>40	>110	>110	>110	>110	4	1	>80	>80
123002	E00009926	E01001981	2	Disagreement	8.12594	Female	White	2	Unknown	Unknown	Unknown	High	500-1000	>40	>40	>110	>110	>110	>110	3	1	>80	>80
123006	E00022084	E01004393	2	Passive	9.1718	Male	Black	2	Unknown	0	0	High	>1500	>40	>40	>110	>110	90-110	>110	4	2	51-80	>80
123007	E00010438	E01002079	2	Active	7.75907	Female	Black	2	Unknown	Unknown	Unknown	High	1000-1500	>40	>40	>110	>110	90-110	>110	4	4	>80	>80
123012	E00009913	E01001981	2	Disagreement	8.05476	Female	Black	1	Unknown	0	Unknown	High	500-1000	>40	>40	>110	>110	>110	>110	3	2	>80	>80
123015	E00009932	E01001976	2	Passive	8.00821	Female	Black	1	Unknown	1	1	High	1000-1500	>40	>40	>110	>110	>110	>110	4	1	>80	>80
123017	E00010455	E01002081	2	Active	7.6386	Female	Black	2	Unknown	1	1	High	<500	>40	>40	>110	>110	90-110	>110	4	2	>80	>80
123018	E00009915	E01001979	2	Active	7.56468	Male	South Asian	2	Unknown	1	1	High	<500	>40	>40	>110	>110	>110	>110	3	2	>80	>80
123020	E00009910	E01001980	2	Disagreement	7.46338	Female	Black	2	Unknown	1	1	High	1000-1500	20-40	>40	>110	>110	90-110	>110	3	1	>80	>80
123021	E00010374	E01002069	2	Disagreement	7.76454	Male	South Asian	2	Unknown	0	0	High	1000-1500	>40	>40	>110	>110	>110	>110	4	3	>80	>80
123035	E00009940	E01001979	2	Active	9.11978	Male	Black	2	No	1	1	High	500-1000	>40	>40	>110	>110	>110	>110	5	4	>80	>80
123132	E00010452	E01002081	2	Active	9.72758	Female	South Asian	2	Yes	1	1	High	500-1000	>40	>40	>110	>110	>110	>110	4	4	>80	>80
124001	E00010326	E01002058	2	Passive	9.02396	Male	Black	2	Unknown	1	1	High	>1500	>40	>40	>110	>110	>110	>110	4	2	>80	>80
124003	E00009909	E01001981	2	Disagreement	8.91992	Female	Black	3	Unknown	Unknown	Unknown	High	500-1000	>40	>40	>110	>110	>110	>110	3	2	>80	>80
124025	E00010252	E01032575	2	Passive	8.48186	Male	White	2	Unknown	0	1	High	>1500	>40	>40	>110	>110	90-110	>110	4	2	>80	>80
124120	E00007088	E01001432	2	Passive	11.1814	Male	Black	2	No	1	1	High	>1500	>40	>40	>110	>110	>110	>110	4	2	>80	>80
125002	E00010454	E01002081	2	Active	9.88912	Female	Other	2	Unknown	1	1	High	<500	20-40	20-592	>110	>110	>110	>110	5	4	>80	>80
125004	E00010452	E01002081	2	Disagreement	10.3381	Male	Black	3	Unknown	Unknown	Unknown	High	500-1000	>40	>40	>110	>110	>110	>110	4	4	>80	>80
125005	E00010450	E01002080	2	Active	9.95209	Male	Black	3	Unknown	1	1	High	1000-1500	>40	>40	>110	>110	>110	>110	4	4	>80	>80
125008	E00010450	E01002080	2	Active	9.74949	Female	Black	2	Unknown	0	Unknown	High	1000-1500	>40	>40	>110	>110	>110	>110	4	4	>80	>80
125010	E00010453	E01002081	2	Active	9.69747	Female	Black	2	Unknown	0	0	High	<500	20-40	20-591	>110	>110	>110	>110	5	4	>80	>80
125014	E00010444	E01002077	2	Disagreement	10.3491	Male	Black	3	Unknown	1	1	High	500-1000	20-40	20-594	>110	>110	>110	>110	5	5	>80	>80
125015	E00010252	E01032575	2	Disagreement	10.2533	Female	Black	2	Unknown	0	Unknown	High	>1500	>40	>40	>110	>110	90-110	>110	4	2	>80	>80
125016	E00010248	E01002036	2	Passive	9.50034	Female	Other	4	Unknown	1	2	High	>1500	>40	>40	>110	>110	90-110	>110	4	2	>80	>80
125017	E00010447	E01002080	3	Active	9.6345	Male	Black	3	Unknown	1	1	High	500-1000	>40	>40	>110	>110	>110	>110	4	1	>80	>80
125018	E00010522	E01002092	3	Passive	10.3217	Female	South Asian	2	Unknown	1	1	High	>1500	>40	>40	>110	>110	90-110	>110	4	2	>80	>80
125021	E00010439	E01002075	3	Disagreement	9.42642	Male	Black	2	Unknown	2	2	High	1000-1500	>40	>40	>110	>110	90-110	>110	4	1	>80	>80
126005	E00010249	E01002036	3	Passive	11.0828	Female	Other	2	Unknown	0	0	High	>1500	>40	>40	>110	>110	90-110	>110	4	2	>80	>80
126017	E00007348	E01001483	3	Disagreement	11.3402	Female	Black	2	Unknown	2	2	High	>1500	20-40	>40	<90	>110	<90	90-110	3	1	21-50	51-80
131001	E00007226	E01001450	3	Passive	6.13552	Male	White	2	No	1	2	Intermediate	>1500	20-40	20-595	<90	>110	90-110	90-110	2	1	21-50	21-50
131002	E00007790	E01001567	3	Disagreement	5.59617	Male	White	2	No	Unknown	2	Low	500-1000	20-40	20-441	<90	<90	90-110	90-110	3	1	<20	21-50
131003	E00007790	E01001567	3	Disagreement	6.15743	Male	White	2	No	1	1	Low	500-1000	20-40	20-447	<90	<90	90-110	90-110	3	1	<20	21-50
131005	E00007790	E01001567	3	Disagreement	6.05339	Male	White	2	No	1	2	Low	500-1000	20-40	20-442	<90	<90	90-110	90-110	3	1	<20	21-50
131009	E00007244	E01001456	3	Active	5.33881	Male	White	2	No	1	1	Low	500-1000	<20	>40	<90	>110	<90	90-110	2	1	21-50	21-50
131010	E00007242	E01001456	3	Active	5.31964	Female	White	2	No	1	2	Low	500-1000	20-40	20-426	<90	<90	90-110	90-110	3	1	21-50	21-50
131011	E00006970	E01001402	3	Active	5.54962	Female	Other	2	No	2	2	Low	1000-1500	20-40	>40	<90	<90	90-110	90-110	3	2	21-50	21-50
131012	E00006970	E01001402	3	Disagreement	5.98768	Female	White	2	No	2	2	Low	1000-1500	20-40	>40	<90	<90	90-110	90-110	3	2	21-50	21-50
131014	E00007757	E01001569	3	Active	5.90281	Female	White	2	No	1	1	Low	<500	20-40	20-457	<90	<90	90-110	90-110	3	2	21-50	21-50
131017	E00007241	E01001456	3	Active	5.47844	Female	White	2	No	2	2	Low	1000-1500	20-40	20-422	<90	<90	<90	90-110	2	1	21-50	21-50
131018	E00007758	E01001569	3	Active	5.19918	Male	Other	2	No	2	2	Low	<500	20-40	20-460	<90	<90	90-110	90-110	3	3	21-50	21-50
131019	E00007754	E01001569	3	Active	5.94114	Female	White	2	No	2	2	Low	500-1000	20-40	20-454	<90	<90	90-110	90-110	3	1	21-50	21-50
131021	E00007763	E01001564	3	Active	5.50034	Male	White	2	No	1	1	Low	500-1000	<20	20-74	<90	<90	<90	90-110	2	1	21-50	21-50
131022	E00007767	E01001568	3	Active	6.08898	Male	White	2	No	2	1	Low	500-1000	<20	20-59	<90	<90	90-110	90-110	2	1	21-50	21-50
131023	E00007241	E01001456	3	Disagreement	5.45654	Male	White	2	No	1	1	Low	1000-1500	20-40	20-421	<90	<90	<90	90-110	2	1	21-50	21-50
131024	E00007761	E01001570	3	Disagreement	5.42094	Female	White	2	No	1	1	Low	1000-1500	<20	20-200	<90	<90	90-110	90-110	3	2	21-50	21-50
131025	E00006974	E01001404	3	Disagreement	5.67009	Male	White	2	No	1	2	Intermediate	1000-1500	20-40	>40	<90	<90	90-110	90-110	3	2	21-50	21-50
131026	E00007541	E01001522	3	Passive	5.22382	Female	White	2	Yes	2	2	Low	>1500	<20	20-46	<90	<90	<90	90-110	2	1	<20	21-50
131028	E00007754	E01001569	3	Active	5.65914	Male	Other	2	No	2	2	Low	500-1000	20-40	20-455	<90	<90	90-110	90-110	3	1	21-50	21-50
131029	E00007760	E01001564	3	Active	6.07803	Female	White	2	No	1	2	Low	<500	<20	20-197	<90	<90	90-110	90-110	3	2	21-50	21-50
131033	E00007550	E01001523	3	Disagreement	5.25667	Female	White	2	No	1	1	Low	>1500	<20	20-48	<90	<90	<90	90-110	2	1	21-50	21-50
131040	E00007766	E01001564	3	Disagreement	5.28953	Female	White	3	No	1	1	Low	500-1000	<20	20-67	<90	<90	90-110	90-110	2	1	21-50	21-50
131043	E00007770	E01001563	3	Passive	6.02601	Female	White	2	No	1	1	Intermediate	500-1000	20-40	>40	<90	<90	90-110	90-110	3	1	21-50	21-50
131046	E00007231	E01001452	3	Active	5.86174	Male	White	1	No	2	2	Low	>1500	20-40	20-415	<90	<90	<90	90-110	2	1	21-50	21-50
131047	E00007243	E01001456	3	Active	5.71937	Male	White	2	No	2	2	Low	500-1000	20-40	20-435	<90	<90	90-110	90-110	2	1	21-50	21-50
131048	E00006970	E01001402	3	Passive	5.88364	Male	White	2	No	1	1	Low	1000-1500	20-40	>40	<90	<90	90-110	90-110	3	2	21-50	21-50
131049	E00007775	E01001564	3	Active	5.63176	Female	White	2	No	1	1	Low	>1500	20-40	>40	<90	>110	<90	90-110	2	1	21-50	21-50
131050	E00007760	E01001564	3	Active	5.32512	Male	White	2	No	1	1	Low	<500	<20	20-196	<90	<90	90-110	90-110	3	2	21-50	21-50
131051	E00007767	E01001568	3	Active	5.62628	Male	White	2	No	1	1	Low	500-1000	<20	20-60	<90	<90	90-110	90-110	2	1	21-50	21-50
131052	E00007766	E01001564	3	Active	5.3744	Male	White	2	No	2	2	Low	500-1000	<20	20-64	<90	<90	90-110	90-110	2	1	21-50	21-50
131053	E00000613	E01000115	3	Passive	6.00411	Female	White	2	No	2	2	Low	>1500	20-40	>40	<90	>110	<90	90-110	2	1	21-50	21-50
131054	E00007431	E01001496	3	Disagreement	6.12731	Female	White	2	No	2	1	Low	>1500	<20	>40	<90	<90	90-110	90-110	3	1	21-50	21-50
131055	E00007765	E01001564	3	Disagreement	5.97399	Male	White	2	No	1	2	Low	500-1000	<20	20-68	<90	<90	90-110	90-110	2	1	21-50	21-50
131056	E00006972	E01001403	3	Disagreement	5.70294	Male	White	2	No	1	2	Low	1000-1500	20-40	>40	<90	<90	90-110	90-110	3	2	21-50	21-50
131057	E00007246	E01001455	3	Passive	6.02601	Male	White	2	No	2	2	Low	>1500	20-40	20-437	<90	<90	90-110	90-110	3	1	21-50	21-50
131058	E00006964	E01001402	3	Disagreement	5.76318	Male	White	2	No	2	2	Low	1000-1500	20-40	20-438	<90	<90	90-110	90-110	3	1	21-50	21-50
131059	E00007761	E01001570	3	Disagreement	5.79055	Female	White	2	No	1	1	Low	1000-1500	<20	20-202	<90	<90	90-110	90-110	3	2	21-50	21-50
131060	E00007754	E01001569	3	Active	5.32512	Male	White	2	No	2	1	Low	500-1000	20-40	20-456	<90	<90	90-110	90-110	3	1	21-50	21-50
133002	E00007239	E01001455	3	Passive	7.44148	Female	White	2	No	2	2	Low	>1500	20-40	20-423	<90	<90	<90	90-110	2	1	21-50	21-50
133003	E00007553	E01001523	3	Active	7.97262	Female	White	2	No	2	2	Low	1000-1500	<20	20-56	<90	<90	<90	90-110	2	1	21-50	21-50
133004	E00007226	E01001450	3	Passive	7.64134	Male	White	2	No	1	2	Intermediate	>1500	20-40	20-596	<90	>110	90-110	90-110	2	1	21-50	21-50
133005	E00007219	E01001453	3	Disagreement	8.01095	Male	White	2	No	1	2	Low	>1500	<20	>40	<90	>110	<90	90-110	3	1	21-50	21-50
133006	E00007243	E01001456	3	Disagreement	7.77276	Female	White	2	No	2	2	Low	500-1000	20-40	20-434	<90	<90	90-110	90-110	2	1	21-50	21-50
133007	E00007243	E01001456	3	Active	7.76454	Female	Other	2	No	1	2	Low	500-1000	20-40	20-433	<90	<90	90-110	90-110	2	1	21-50	21-50
133008	E00007775	E01001564	3	Active	7.65777	Female	Other	2	No	1	2	Low	>1500	20-40	>40	<90	>110	<90	90-110	2	1	21-50	21-50
133011	E00007443	E01001496	3	Passive	7.92334	Male	White	2	No	1	1	Low	>1500	20-40	>40	<90	<90	90-110	90-110	3	1	21-50	21-50
133012	E00006974	E01001404	3	Passive	7.22519	Female	White	2	No	2	1	Intermediate	1000-1500	20-40	>40	<90	<90	90-110	90-110	3	2	21-50	21-50
133014	E00007550	E01001523	3	Disagreement	8.10678	Male	White	2	No	2	2	Low	>1500	<20	20-50	<90	<90	<90	90-110	2	1	21-50	21-50
133015	E00007761	E01001570	3	Disagreement	7.66051	Male	Other	2	No	2	2	Low	1000-1500	<20	20-201	<90	<90	90-110	90-110	3	2	21-50	21-50
133016	E00007775	E01001564	3	Disagreement	7.54004	Female	White	1	No	2	2	Low	>1500	20-40	>40	<90	>110	<90	90-110	2	1	21-50	21-50
133017	E00007788	E01001567	3	Disagreement	7.74538	Female	White	2	No	1	1	Low	500-1000	20-40	20-450	<90	<90	90-110	90-110	2	1	<20	21-50
133018	E00007772	E01001570	3	Disagreement	7.38946	Female	White	2	No	Unknown	Unknown	Low	1000-1500	<20	20-199	<90	<90	90-110	90-110	3	2	21-50	21-50
133019	E00007244	E01001456	3	Disagreement	7.71526	Female	White	2	No	2	2	Low	500-1000	<20	>40	<90	>110	<90	90-110	2	1	21-50	21-50
133020	E00006969	E01001402	3	Disagreement	7.80287	Male	White	2	No	2	1	Low	>1500	20-40	>40	<90	>110	90-110	90-110	3	1	21-50	21-50
133021	E00007757	E01001569	3	Active	7.41136	Male	White	2	No	2	1	Low	<500	20-40	20-458	<90	<90	90-110	90-110	3	2	21-50	21-50
133022	E00007790	E01001567	3	Active	7.94798	Female	White	2	No	2	Unknown	Low	500-1000	20-40	20-443	<90	<90	90-110	90-110	3	1	<20	21-50
133023	E00007229	E01001454	3	Passive	7.89596	Male	Other	2	No	2	2	Low	>1500	<20	20-53	<90	<90	<90	90-110	2	1	<20	21-50
133024	E00007561	E01001526	3	Passive	7.27721	Female	White	3	No	Unknown	Unknown	Low	>1500	<20	20-54	<90	<90	<90	90-110	2	1	21-50	21-50
133025	E00007060	E01001418	3	Passive	7.2909	Female	White	2	No	2	2	Intermediate	>1500	<20	20-114	<90	<90	<90	90-110	2	1	21-50	21-50
133026	E00007767	E01001568	3	Disagreement	7.6961	Male	White	2	No	2	2	Low	500-1000	<20	20-61	<90	<90	90-110	90-110	2	1	21-50	21-50
133027	E00007765	E01001564	3	Active	7.75359	Male	White	2	No	1	1	Low	500-1000	<20	20-69	<90	<90	90-110	90-110	2	1	21-50	21-50
133028	E00007581	E01001521	3	Disagreement	7.45517	Male	White	3	No	2	2	Low	>1500	20-40	>40	<90	>110	90-110	90-110	2	1	21-50	21-50
133029	E00006964	E01001402	3	Active	7.60849	Female	White	2	No	2	2	Low	1000-1500	20-40	20-439	<90	<90	90-110	90-110	3	1	21-50	21-50
133030	E00007780	E01001565	3	Disagreement	7.49897	Female	White	2	No	2	2	Low	>1500	<20	20-58	<90	<90	90-110	90-110	2	1	21-50	21-50
133031	E00000614	E01000115	3	Passive	7.8987	Female	White	2	No	1	1	Low	>1500	20-40	>40	<90	>110	<90	90-110	2	1	21-50	21-50
133032	E00007239	E01001455	3	Passive	7.44969	Female	White	2	No	2	2	Low	>1500	20-40	20-424	<90	<90	<90	90-110	2	1	21-50	21-50
133033	E00007768	E01001570	3	Disagreement	7.40315	Female	White	2	No	1	1	Low	1000-1500	<20	20-203	<90	<90	90-110	90-110	4	2	21-50	21-50
133034	E00007553	E01001523	3	Active	7.98357	Male	White	2	No	2	2	Low	1000-1500	<20	20-57	<90	<90	<90	90-110	2	1	21-50	21-50
133035	E00007241	E01001456	3	Disagreement	7.718	Female	White	2	No	2	1	Low	1000-1500	20-40	20-418	<90	<90	<90	90-110	2	1	21-50	21-50
133036	E00007758	E01001569	3	Active	8.16153	Male	White	2	No	2	2	Low	<500	20-40	20-459	<90	<90	90-110	90-110	3	3	21-50	21-50
133038	E00007015	E01001408	3	Passive	7.60849	Female	White	2	No	1	1	Low	>1500	<20	>40	<90	>110	<90	90-110	3	1	21-50	21-50
133039	E00007776	E01001563	3	Disagreement	7.42779	Male	White	2	No	2	Unknown	Intermediate	1000-1500	<20	20-72	<90	<90	90-110	90-110	2	1	21-50	21-50
133041	E00006970	E01001402	3	Active	7.72348	Male	White	2	No	2	2	Low	1000-1500	20-40	>40	<90	<90	90-110	90-110	3	2	21-50	21-50
133042	E00007789	E01001567	3	Active	7.22793	Female	White	2	No	1	2	Low	500-1000	20-40	20-448	<90	<90	90-110	90-110	3	1	<20	21-50
133043	E00007790	E01001567	3	Active	7.29637	Male	White	2	No	Unknown	Unknown	Low	500-1000	20-40	20-445	<90	<90	90-110	90-110	3	1	<20	21-50
133044	E00007770	E01001563	3	Disagreement	7.23614	Male	White	2	No	Unknown	Unknown	Intermediate	500-1000	20-40	>40	<90	<90	90-110	90-110	3	1	21-50	21-50
133045	E00007770	E01001563	3	Active	7.83847	Male	White	2	No	1	Unknown	Intermediate	500-1000	20-40	>40	<90	<90	90-110	90-110	3	1	21-50	21-50
133047	E00007728	E01001559	3	Passive	7.98631	Female	Other	2	No	1	1	Low	>1500	>40	>40	90-110	>110	90-110	>110	3	1	51-80	51-80
133048	E00007231	E01001452	3	Active	7.84668	Female	White	2	No	2	2	Low	>1500	20-40	20-416	<90	<90	<90	90-110	2	1	21-50	21-50
133049	E00007243	E01001456	3	Disagreement	7.70431	Male	White	2	No	2	2	Low	500-1000	20-40	20-436	<90	<90	90-110	90-110	2	1	21-50	21-50
133050	E00007208	E01001453	3	Active	8.11499	Male	White	2	No	2	2	Low	1000-1500	<20	20-43	<90	<90	<90	90-110	2	1	<20	21-50
133051	E00006975	E01001404	3	Disagreement	8.05202	Female	White	2	No	1	1	Intermediate	>1500	20-40	>40	<90	<90	90-110	90-110	3	1	21-50	21-50
133052	E00007758	E01001569	3	Active	7.2909	Female	Other	2	No	2	2	Low	<500	20-40	20-461	<90	<90	90-110	90-110	3	3	21-50	21-50
133053	E00007244	E01001456	3	Active	7.63587	Male	White	2	No	1	1	Low	500-1000	<20	>40	<90	>110	<90	90-110	2	1	21-50	21-50
133054	E00007768	E01001570	3	Active	7.91786	Female	Other	2	No	0	1	Low	1000-1500	<20	20-204	<90	<90	90-110	90-110	4	2	21-50	21-50
133055	E00007714	E01001553	3	Passive	7.96715	Female	White	3	No	1	1	High	>1500	>40	>40	<90	<90	90-110	>110	3	1	21-50	51-80
133056	E00007776	E01001563	3	Active	7.25804	Male	White	2	No	Unknown	2	Intermediate	1000-1500	<20	20-73	<90	<90	90-110	90-110	2	1	21-50	21-50
133057	E00007790	E01001567	3	Active	7.28268	Male	White	2	No	Unknown	Unknown	Low	500-1000	20-40	20-446	<90	<90	90-110	90-110	3	1	<20	21-50
133059	E00007756	E01001568	3	Active	7.31006	Male	White	2	No	1	1	Low	500-1000	20-40	20-451	<90	<90	<90	90-110	3	1	21-50	21-50
133060	E00007766	E01001564	3	Disagreement	7.8768	Female	White	2	No	2	2	Low	500-1000	<20	20-62	<90	<90	90-110	90-110	2	1	21-50	21-50
133061	E00007760	E01001564	3	Active	8.0794	Male	White	3	No	1	2	Low	<500	<20	20-198	<90	<90	90-110	90-110	3	2	21-50	21-50
135001	E00007756	E01001568	3	Active	9.50582	Female	White	2	No	2	2	Low	500-1000	20-40	20-453	<90	<90	<90	90-110	3	1	21-50	21-50
135003	E00007242	E01001456	3	Active	9.96578	Female	White	2	No	Unknown	2	Low	500-1000	20-40	20-427	<90	<90	90-110	90-110	3	1	21-50	21-50
135004	E00007547	E01001526	3	Passive	9.33881	Female	White	2	No	Unknown	Unknown	Low	1000-1500	<20	20-47	<90	<90	<90	90-110	2	1	21-50	21-50
135007	E00007790	E01001567	3	Active	9.44559	Female	White	2	No	1	2	Low	500-1000	20-40	20-444	<90	<90	90-110	90-110	3	1	<20	21-50
135008	E00007242	E01001456	3	Active	9.859	Female	White	2	No	2	2	Low	500-1000	20-40	20-428	<90	<90	90-110	90-110	3	1	21-50	21-50
135010	E00007209	E01001455	3	Passive	9.71663	Female	White	2	No	1	2	Low	>1500	20-40	>40	<90	>110	<90	90-110	3	1	21-50	21-50
135011	E00007770	E01001563	3	Passive	9.20739	Female	White	2	No	Unknown	1	Intermediate	500-1000	20-40	>40	<90	<90	90-110	90-110	3	1	21-50	21-50
135012	E00007550	E01001523	3	Passive	9.94935	Female	White	2	No	2	2	Low	>1500	<20	20-51	<90	<90	<90	90-110	2	1	21-50	21-50
135013	E00007766	E01001564	3	Active	9.23477	Male	White	2	No	Unknown	Unknown	Low	500-1000	<20	20-65	<90	<90	90-110	90-110	2	1	21-50	21-50
135014	E00007775	E01001564	3	Disagreement	9.76318	Male	White	1	No	1	1	Low	>1500	20-40	>40	<90	>110	<90	90-110	2	1	21-50	21-50
135019	E00007766	E01001564	3	Active	9.68104	Male	White	3	No	2	2	Low	500-1000	<20	20-66	<90	<90	90-110	90-110	2	1	21-50	21-50
135020	E00007229	E01001454	3	Disagreement	9.25667	Female	Other	2	No	1	1	Low	>1500	<20	20-52	<90	<90	<90	90-110	2	1	<20	21-50
135023	E00007756	E01001568	3	Active	9.73032	Female	White	1	No	1	1	Low	500-1000	20-40	20-452	<90	<90	<90	90-110	3	1	21-50	21-50
135024	E00007766	E01001564	3	Passive	9.80424	Female	White	2	No	2	2	Low	500-1000	<20	20-63	<90	<90	90-110	90-110	2	1	21-50	21-50
135025	E00007759	E01001569	3	Active	9.18823	Male	White	2	No	1	1	Low	<500	20-40	20-425	<90	<90	<90	90-110	2	1	21-50	21-50
135027	E00007453	E01001493	3	Disagreement	9.21561	Female	Black	2	No	Unknown	Unknown	High	1000-1500	<20	20-165	<90	<90	90-110	90-110	3	2	21-50	21-50
135028	E00006958	E01001399	3	Disagreement	9.66461	Female	Other	2	No	1	2	Low	>1500	20-40	>40	<90	<90	90-110	90-110	2	1	21-50	51-80
135030	E00007276	E01001467	3	Passive	9.6564	Female	White	3	No	1	1	High	>1500	>40	>40	<90	>110	90-110	>110	3	1	21-50	51-80
135031	E00007765	E01001564	3	Active	9.63723	Female	White	3	No	2	1	Low	500-1000	<20	20-70	<90	<90	90-110	90-110	2	1	21-50	21-50
135032	E00007763	E01001564	3	Active	9.73032	Male	White	2	No	2	2	Low	500-1000	<20	20-75	<90	<90	<90	90-110	2	1	21-50	21-50
135033	E00007242	E01001456	3	Active	9.47023	Female	White	2	No	2	2	Low	500-1000	20-40	20-429	<90	<90	90-110	90-110	3	1	21-50	21-50
135034	E00006970	E01001402	3	Active	9.22656	Female	Other	2	No	1	2	Low	1000-1500	20-40	>40	<90	<90	90-110	90-110	3	2	21-50	21-50
135035	E00007765	E01001564	3	Active	9.74949	Male	White	2	No	Unknown	Unknown	Low	500-1000	<20	20-71	<90	<90	90-110	90-110	2	1	21-50	21-50
135036	E00006982	E01001405	3	Passive	9.34702	Female	White	2	No	2	2	Low	>1500	20-40	>40	90-110	>110	<90	90-110	4	1	21-50	21-50
135037	E00007243	E01001456	3	Disagreement	9.97399	Female	White	2	No	2	1	Low	500-1000	20-40	20-431	<90	<90	90-110	90-110	2	1	21-50	21-50
135039	E00007231	E01001452	3	Active	9.30048	Male	White	2	No	2	2	Low	>1500	20-40	20-417	<90	<90	<90	90-110	2	1	21-50	21-50
135040	E00006964	E01001402	3	Passive	9.6783	Male	White	3	No	2	2	Low	1000-1500	20-40	20-440	<90	<90	90-110	90-110	3	1	21-50	21-50
135042	E00000582	E01000119	3	Disagreement	10.0068	Female	White	2	No	2	2	Low	>1500	20-40	>40	<90	>110	<90	90-110	2	1	21-50	21-50
135045	E00007789	E01001567	3	Active	9.87817	Male	White	2	No	1	2	Low	500-1000	20-40	20-449	<90	<90	90-110	90-110	3	1	<20	21-50
135046	E00007228	E01001453	3	Passive	9.66461	Male	White	2	No	Unknown	Unknown	Low	1000-1500	<20	20-45	<90	<90	<90	90-110	2	1	<20	21-50
135049	E00007208	E01001453	3	Active	10.1273	Male	White	2	No	2	2	Low	1000-1500	<20	20-44	<90	<90	<90	90-110	2	1	<20	21-50
135050	E00007242	E01001456	3	Active	9.86721	Female	Black	2	No	Unknown	Unknown	Low	500-1000	20-40	20-430	<90	<90	90-110	90-110	3	1	21-50	21-50
135051	E00007550	E01001523	3	Passive	9.53593	Female	White	2	No	Unknown	Unknown	Low	>1500	<20	20-49	<90	<90	<90	90-110	2	1	21-50	21-50
135052	E00007241	E01001456	3	Passive	9.93566	Male	White	2	No	2	2	Low	1000-1500	20-40	20-419	<90	<90	<90	90-110	2	1	21-50	21-50
135054	E00007243	E01001456	4	Active	9.49213	Female	White	2	No	2	2	Low	500-1000	20-40	20-432	<90	<90	90-110	90-110	2	1	21-50	21-50
135057	E00006972	E01001403	4	Disagreement	9.18001	Female	White	2	No	1	2	Low	>1500	20-40	>40	<90	<90	90-110	90-110	3	2	21-50	21-50
135059	E00007241	E01001456	4	Disagreement	9.80151	Female	White	2	No	2	2	Low	1000-1500	20-40	20-420	<90	<90	<90	90-110	2	1	21-50	21-50
135060	E00007217	E01001457	4	Passive	9.295	Male	White	2	No	2	2	Low	>1500	20-40	>40	<90	>110	<90	90-110	2	1	21-50	21-50
135061	E00007322	E01001473	4	Active	9.63997	Female	White	2	No	2	2	Low	>1500	20-40	>40	<90	>110	<90	90-110	3	1	21-50	21-50
141003	E00018253	E01033583	4	Active	5.32512	Female	White	2	Yes	1	1	High	1000-1500	<20	20-398	>110	>110	90-110	90-110	3	1	>80	>80
141014	E00018237	E01003619	4	Passive	5.42094	Female	Black	2	Yes	1	1	High	1000-1500	20-40	>40	>110	>110	90-110	>110	4	3	>80	>80
141018	E00017937	E01003548	4	Active	5.45927	Male	White	2	Yes	1	2	High	<500	20-40	>40	>110	>110	90-110	>110	4	3	>80	>80
141019	E00017958	E01003553	4	Active	5.86174	Male	Black	2	Yes	Unknown	Unknown	High	500-1000	<20	20-400	>110	>110	90-110	>110	3	1	>80	>80
141022	E00018260	E01003615	4	Active	5.60164	Male	Black	2	Yes	Unknown	1	High	500-1000	<20	20-396	>110	>110	90-110	90-110	5	4	>80	>80
141025	E00018233	E01003618	4	Active	5.90007	Male	Black	1	Yes	Unknown	Unknown	High	500-1000	20-40	>40	>110	>110	90-110	>110	4	3	>80	>80
141028	E00017963	E01003553	4	Passive	5.38535	Male	White	2	Yes	Unknown	Unknown	High	1000-1500	>40	>40	>110	>110	90-110	>110	3	1	51-80	>80
141029	E00017960	E01003559	4	Active	5.83162	Male	Other	2	Yes	2	0	High	1000-1500	20-40	>40	>110	>110	90-110	>110	4	2	>80	>80
141036	E00017936	E01003549	4	Disagreement	5.52498	Male	White	3	Unknown	Unknown	Unknown	High	<500	<20	20-263	90-110	90-110	90-110	90-110	4	2	>80	>80
141038	E00018329	E01003634	4	Passive	6.11362	Female	Black	2	Yes	1	1	High	>1500	20-40	>40	>110	>110	90-110	>110	5	2	>80	>80
141039	E00018251	E01003615	4	Disagreement	5.83436	Male	Other	3	Yes	Unknown	Unknown	High	1000-1500	<20	20-386	>110	>110	90-110	90-110	4	2	>80	>80
141047	E00018227	E01003617	4	Disagreement	5.60164	Female	Black	2	Yes	1	2	High	500-1000	20-40	>40	>110	>110	90-110	>110	5	3	>80	>80
141049	E00175033	E01033583	4	Active	5.46749	Female	Black	2	Yes	Unknown	Unknown	High	>1500	20-40	>40	>110	>110	90-110	>110	4	2	>80	>80
141051	E00017966	E01003559	4	Disagreement	5.39083	Male	Other	1	Yes	0	1	High	<500	<20	20-364	>110	>110	90-110	>110	5	4	>80	>80
141053	E00021786	E01004332	4	Active	5.33607	Male	Black	2	Yes	0	1	High	1000-1500	<20	20-389	>110	>110	90-110	90-110	4	2	>80	>80
141054	E00018314	E01003632	4	Passive	5.90281	Male	Black	2	Yes	0	Unknown	High	>1500	20-40	>40	>110	>110	90-110	>110	4	2	>80	>80
141055	E00175073	E01033579	4	Disagreement	5.33881	Female	Black	2	Yes	0	1	High	>1500	20-40	>40	>110	>110	90-110	>110	4	1	51-80	>80
141057	E00018257	E01003616	4	Active	5.74675	Male	Black	2	Yes	1	1	High	500-1000	<20	20-395	>110	>110	90-110	90-110	4	2	>80	>80
141105	E00021778	E01004331	4	Passive	6.987	Male	Black	3	Yes	1	1	High	>1500	<20	>40	90-110	>110	90-110	90-110	3	1	>80	>80
141106	E00018326	E01003636	4	Active	6.20671	Female	White	2	Yes	0	1	High	1000-1500	20-40	>40	>110	>110	90-110	>110	4	3	>80	>80
141111	E00017955	E01003557	4	Active	6.5681	Female	White	2	Yes	0	1	High	500-1000	<20	20-402	>110	>110	90-110	>110	3	1	>80	>80
141115	E00018209	E01033581	4	Disagreement	6.19576	Male	Black	2	Yes	0	1	High	>1500	20-40	>40	>110	>110	90-110	>110	4	3	>80	>80
141116	E00017963	E01003553	4	Disagreement	6.33265	Male	Other	4	Yes	0	1	High	1000-1500	>40	>40	>110	>110	90-110	>110	3	1	51-80	>80
141120	E00000215	E01000045	4	Passive	6.96509	Female	Black	2	Yes	1	1	High	>1500	>40	>40	>110	>110	90-110	>110	3	1	51-80	>80
141130	E00017867	E01003538	4	Passive	6.22587	Male	Black	2	Yes	Unknown	1	High	>1500	20-40	>40	>110	>110	90-110	>110	3	1	>80	>80
141131	E00175073	E01033579	4	Passive	6.18207	Male	Other	3	No	2	2	High	>1500	20-40	>40	>110	>110	90-110	>110	4	1	51-80	>80
141137	E00018237	E01003619	4	Disagreement	6.49692	Female	Black	2	Yes	1	1	High	1000-1500	20-40	>40	>110	>110	90-110	>110	4	3	>80	>80
141144	E00017923	E01003544	4	Active	7.11294	Female	Black	2	Yes	Unknown	Unknown	High	1000-1500	20-40	>40	90-110	>110	90-110	90-110	4	2	>80	>80
141150	E00018308	E01003630	4	Disagreement	6.75154	Female	Other	2	Unknown	0	1	High	>1500	20-40	>40	>110	>110	90-110	>110	4	3	>80	>80
141156	E00018230	E01003619	4	Disagreement	6.94867	Male	White	2	Yes	1	1	High	>1500	>40	>40	>110	>110	90-110	>110	5	5	>80	>80
141197	E00018237	E01003619	4	Passive	6.41478	Male	Black	4	Yes	0	1	High	1000-1500	20-40	>40	>110	>110	90-110	>110	4	3	>80	>80
141199	E00017954	E01003557	4	Active	7.04723	Female	White	2	Yes	0	0	High	1000-1500	<20	20-401	>110	>110	90-110	>110	3	1	>80	>80
143002	E00017977	E01003554	4	Active	8.13963	Male	Black	2	No	Unknown	1	High	500-1000	20-40	>40	>110	>110	90-110	>110	4	3	>80	>80
143004	E00017959	E01003559	4	Active	7.48255	Male	Black	2	Yes	Unknown	Unknown	High	<500	<20	20-363	>110	>110	90-110	>110	3	1	>80	>80
143007	E00175068	E01033578	4	Passive	7.69884	Male	Black	3	No	Unknown	Unknown	High	>1500	20-40	>40	>110	>110	90-110	>110	4	1	51-80	>80
143009	E00021814	E01004340	4	Disagreement	7.28542	Female	Black	2	No	1	1	High	>1500	<20	>40	>110	>110	90-110	>110	4	2	>80	>80
143010	E00018119	E01003594	4	Disagreement	7.86585	Male	Black	4	Yes	1	1	High	>1500	20-40	>40	>110	>110	90-110	>110	4	3	>80	>80
143016	E00175033	E01033583	4	Active	7.86311	Female	Black	2	Yes	Unknown	Unknown	High	>1500	20-40	>40	>110	>110	90-110	>110	4	2	>80	>80
143023	E00017698	E01003500	4	Passive	7.32375	Male	Other	4	Yes	Unknown	Unknown	High	1000-1500	20-40	>40	>110	>110	90-110	>110	4	2	>80	>80
143025	E00018223	E01003616	4	Disagreement	8.00548	Female	Black	3	Yes	1	2	High	500-1000	<20	20-391	>110	>110	90-110	90-110	4	3	>80	>80
143029	E00018232	E01033583	4	Passive	7.40041	Male	Other	4	Yes	1	1	High	>1500	>40	>40	>110	>110	90-110	>110	5	5	>80	>80
143031	E00018299	E01003636	4	Passive	7.20876	Male	Black	1	Yes	Unknown	Unknown	High	1000-1500	20-40	>40	>110	>110	90-110	>110	5	2	>80	>80
143032	E00017936	E01003549	4	Active	8.09035	Male	Other	2	Yes	2	2	High	<500	<20	20-264	90-110	90-110	90-110	90-110	4	2	>80	>80
143033	E00017970	E01003551	4	Disagreement	7.43874	Female	Black	4	Yes	Unknown	Unknown	High	1000-1500	20-40	>40	>110	>110	90-110	>110	3	1	>80	>80
143035	E00017898	E01003549	4	Active	8.08214	Male	Black	2	Yes	1	1	High	500-1000	20-40	>40	>110	>110	90-110	>110	4	2	>80	>80
143036	E00175033	E01033583	4	Disagreement	7.93977	Female	White	3	Yes	1	1	High	>1500	20-40	>40	>110	>110	90-110	>110	4	2	>80	>80
143040	E00017960	E01003559	4	Disagreement	8.08487	Female	Black	2	Yes	0	1	High	1000-1500	20-40	>40	>110	>110	90-110	>110	4	2	>80	>80
143042	E00017782	E01003519	4	Disagreement	7.83847	Female	Black	2	Yes	1	1	High	>1500	20-40	>40	>110	>110	90-110	>110	4	2	>80	>80
143043	E00018227	E01003617	4	Mixed	8.13415	Female	Black	2	Yes	1	2	High	500-1000	20-40	>40	>110	>110	90-110	>110	5	3	>80	>80
143044	E00175067	E01033578	4	Mixed	7.26352	Male	Other	2	Yes	1	1	High	>1500	20-40	>40	>110	>110	90-110	>110	4	1	51-80	>80
143049	E00017888	E01003540	4	Passive	7.88227	Male	Black	2	Yes	Unknown	Unknown	High	>1500	20-40	>40	>110	>110	90-110	>110	3	1	>80	>80
143051	E00021831	E01004337	4	Passive	7.74264	Female	Black	2	Yes	1	1	High	1000-1500	<20	20-384	>110	>110	90-110	90-110	4	2	>80	>80
143053	E00021801	E01004328	4	Passive	7.50171	Male	Black	3	Yes	Unknown	Unknown	Intermediate	1000-1500	20-40	>40	>110	>110	90-110	90-110	4	2	>80	>80
143055	E00021786	E01004332	4	Disagreement	7.33744	Male	Other	2	Yes	1	1	High	1000-1500	<20	20-388	>110	>110	90-110	90-110	4	2	>80	>80
143057	E00021769	E01004328	4	Active	7.31006	Male	South Asian	2	No	1	1	High	1000-1500	<20	20-387	>110	>110	90-110	90-110	4	2	>80	>80
143058	E00018316	E01003632	4	Passive	8.15058	Female	Black	2	Yes	1	1	High	>1500	20-40	>40	>110	>110	90-110	>110	4	2	>80	>80
143114	E00000416	E01000082	4	Active	8.89528	Male	Black	2	No	1	1	High	>1500	>40	>40	>110	>110	90-110	>110	3	1	51-80	>80
143130	E00017867	E01003538	4	Passive	8.60507	Female	Black	2	Unknown	1	Unknown	High	>1500	20-40	>40	>110	>110	90-110	>110	3	1	>80	>80
143137	E00017906	E01003547	4	Passive	8.71732	Female	Black	2	Yes	1	1	High	>1500	<20	>40	>110	>110	90-110	90-110	3	1	>80	>80
143139	E00018306	E01003634	4	Passive	8.28747	Male	Other	2	Yes	1	1	High	>1500	20-40	>40	>110	>110	90-110	>110	4	2	>80	>80
143148	E00018252	E01003615	4	Passive	8.34223	Male	Black	4	No	2	2	High	1000-1500	<20	20-385	>110	>110	90-110	90-110	4	2	>80	>80
143197	E00017931	E01003545	4	Disagreement	8.99384	Male	White	2	No	1	1	High	1000-1500	20-40	>40	90-110	>110	90-110	90-110	5	3	>80	>80
143198	E00018329	E01003634	4	Passive	8.68446	Female	Other	4	Yes	0	1	High	>1500	20-40	>40	>110	>110	90-110	>110	5	2	>80	>80
145001	E00018260	E01003615	4	Disagreement	9.34155	Female	Other	2	Yes	1	Unknown	High	500-1000	<20	20-397	>110	>110	90-110	90-110	5	4	>80	>80
145003	E00021789	E01004333	4	Passive	9.79603	Male	Other	2	No	1	1	High	>1500	20-40	>40	90-110	>110	90-110	>110	4	2	>80	>80
145005	E00175068	E01033578	4	Passive	9.37166	Male	Black	2	No	1	1	High	>1500	20-40	>40	>110	>110	90-110	>110	4	1	51-80	>80
145007	E00018227	E01003617	4	Disagreement	9.88638	Male	Black	2	Yes	0	2	High	500-1000	20-40	>40	>110	>110	90-110	>110	5	3	>80	>80
145009	E00017923	E01003544	4	Active	10.0835	Female	White	2	Yes	Unknown	Unknown	High	1000-1500	20-40	>40	90-110	>110	90-110	90-110	4	2	>80	>80
145011	E00171511	E01004330	4	Disagreement	9.97947	Female	Black	4	Yes	Unknown	Unknown	Intermediate	>1500	<20	20-382	90-110	>110	90-110	90-110	4	2	>80	>80
145013	E00018237	E01003619	4	Disagreement	9.82615	Female	Black	1	Yes	1	0	High	1000-1500	20-40	>40	>110	>110	90-110	>110	4	3	>80	>80
145014	E00018227	E01003617	4	Disagreement	10.1547	Female	Black	2	Yes	1	0	High	500-1000	20-40	>40	>110	>110	90-110	>110	5	3	>80	>80
145016	E00017977	E01003554	4	Active	9.91102	Female	Black	2	No	0	1	High	500-1000	20-40	>40	>110	>110	90-110	>110	4	3	>80	>80
145018	E00017935	E01003545	4	Active	9.97125	Male	White	4	Yes	1	2	High	1000-1500	20-40	>40	90-110	90-110	90-110	90-110	4	1	>80	>80
145020	E00018307	E01003630	4	Passive	9.71389	Female	Black	2	No	Unknown	Unknown	High	>1500	20-40	>40	>110	>110	90-110	>110	5	3	>80	>80
145022	E00017764	E01003513	4	Passive	9.99863	Male	Black	4	Yes	Unknown	Unknown	High	>1500	20-40	>40	>110	>110	90-110	>110	4	2	>80	>80
145024	E00022406	E01004455	4	Passive	9.23203	Female	Black	2	Yes	Unknown	Unknown	High	>1500	20-40	>40	>110	>110	90-110	>110	4	1	>80	>80
145025	E00018259	E01003616	4	Active	9.50308	Male	Black	2	Yes	Unknown	Unknown	High	500-1000	<20	20-393	>110	>110	90-110	90-110	4	3	>80	>80
145026	E00018314	E01003632	4	Passive	9.48118	Female	Black	2	Unknown	0	0	High	>1500	20-40	>40	>110	>110	90-110	>110	4	2	>80	>80
145031	E00017977	E01003554	4	Active	10.1218	Female	Black	2	No	1	Unknown	High	500-1000	20-40	>40	>110	>110	90-110	>110	4	3	>80	>80
145035	E00017960	E01003559	4	Active	9.45927	Male	Black	4	Yes	1	1	High	1000-1500	20-40	>40	>110	>110	90-110	>110	4	2	>80	>80
145036	E00018041	E01003568	4	Active	9.91102	Male	Black	2	Yes	Unknown	Unknown	High	>1500	20-40	>40	>110	>110	90-110	>110	3	1	>80	>80
145040	E00017938	E01003549	4	Active	9.25667	Female	Black	2	Yes	Unknown	Unknown	High	500-1000	<20	20-267	90-110	90-110	90-110	90-110	4	3	>80	>80
145041	E00018226	E01003617	4	Active	9.23751	Female	Black	3	Yes	1	2	High	500-1000	20-40	>40	>110	>110	90-110	>110	5	3	>80	>80
145043	E00175033	E01033583	4	Disagreement	9.52498	Female	Black	2	Yes	Unknown	Unknown	High	>1500	20-40	>40	>110	>110	90-110	>110	4	2	>80	>80
145045	E00018253	E01033583	4	Active	10.193	Female	White	2	Yes	0	0	High	1000-1500	<20	20-399	>110	>110	90-110	90-110	3	1	>80	>80
145046	E00018155	E01003595	4	Disagreement	9.99589	Male	Black	4	Yes	Unknown	Unknown	High	>1500	20-40	>40	>110	>110	90-110	>110	4	2	>80	>80
145048	E00018223	E01003616	4	Active	9.7796	Female	Black	2	Yes	Unknown	Unknown	High	500-1000	<20	20-392	>110	>110	90-110	90-110	4	3	>80	>80
145049	E00175068	E01033578	4	Disagreement	9.79329	Female	Other	2	Yes	Unknown	Unknown	High	>1500	20-40	>40	>110	>110	90-110	>110	4	1	51-80	>80
145050	E00018233	E01003618	4	Active	9.82615	Male	White	2	Yes	Unknown	Unknown	High	500-1000	20-40	>40	>110	>110	90-110	>110	4	3	>80	>80
145051	E00017936	E01003549	4	Active	9.31143	Female	White	2	Yes	Unknown	Unknown	High	<500	<20	20-265	90-110	90-110	90-110	90-110	4	2	>80	>80
145052	E00175044	E01033576	4	Passive	10.13	Female	White	2	Yes	Unknown	Unknown	High	>1500	>40	>40	>110	>110	90-110	>110	4	4	51-80	51-80
145053	E00018224	E01003616	4	Active	9.26762	Male	White	2	Yes	Unknown	Unknown	High	<500	<20	20-394	>110	>110	90-110	90-110	4	3	>80	>80
145056	E00017921	E01003544	5	Disagreement	9.9165	Female	White	2	Yes	1	1	High	1000-1500	20-40	>40	90-110	>110	90-110	90-110	4	3	>80	>80
145119	E00021822	E01004340	5	Disagreement	10.3409	Female	White	2	No	0	1	High	>1500	<20	20-383	90-110	>110	90-110	>110	4	2	>80	>80
145121	E00018226	E01003617	5	Active	10.5243	Female	Black	2	Yes	0	0	High	500-1000	20-40	>40	>110	>110	90-110	>110	5	3	>80	>80
145138	E00021836	E01004335	5	Active	10.6283	Male	Black	2	Yes	1	2	High	500-1000	<20	20-390	>110	>110	90-110	90-110	4	2	>80	>80
145198	E00018231	E01003618	5	Disagreement	10.3244	Male	Black	2	Yes	0	0	High	500-1000	20-40	>40	>110	>110	90-110	>110	4	3	>80	>80
150102	E00010669	E01002126	5	Disagreement	5.57974	Female	White	2	No	1	1	Low	>1500	20-40	>40	90-110	>110	90-110	90-110	2	1	21-50	21-50
150104	E00002799	E01000572	5	Disagreement	5.97125	Male	South Asian	2	No	2	1	Low	>1500	<20	<20	<90	<90	<90	90-110	1	1	21-50	21-50
150107	E00002798	E01000572	5	Active	6.26146	Male	White	2	No	1	0	Low	1000-1500	<20	<20	<90	<90	<90	90-110	1	1	21-50	21-50
150108	E00002632	E01000536	5	Passive	5.31691	Male	South Asian	2	No	1	1	Low	>1500	20-40	>40	<90	90-110	<90	90-110	1	1	21-50	21-50
150110	E00010663	E01002127	5	Disagreement	5.82615	Female	South Asian	2	No	1	1	Low	>1500	20-40	>40	<90	>110	90-110	90-110	2	1	21-50	21-50
150114	E00010852	E01002165	5	Disagreement	5.27036	Female	Other	2	No	2	2	High	>1500	20-40	>40	<90	90-110	90-110	90-110	2	1	21-50	21-50
150117	E00002610	E01033463	5	Disagreement	6.09993	Male	South Asian	2	No	2	1	Intermediate	500-1000	<20	<20	<90	<90	<90	90-110	1	1	21-50	21-50
150120	E00002626	E01000541	5	Passive	5.88364	Male	South Asian	2	No	1	1	Intermediate	>1500	20-40	>40	<90	90-110	<90	90-110	2	1	21-50	21-50
150125	E00002626	E01000541	5	Disagreement	5.74401	Female	White	2	No	2	1	Intermediate	>1500	20-40	>40	<90	90-110	<90	90-110	2	1	21-50	21-50
150129	E00002799	E01000572	5	Active	6.13552	Male	South Asian	1	No	1	1	Low	>1500	<20	<20	<90	<90	<90	90-110	1	1	21-50	21-50
150131	E00002611	E01000538	5	Passive	5.6783	Male	South Asian	2	No	2	2	Low	500-1000	20-40	>40	90-110	>110	90-110	>110	2	1	21-50	51-80
150132	E00002379	E01000484	5	Passive	5.38261	Female	Black	3	No	2	1	High	1000-1500	<20	20-173	<90	<90	90-110	90-110	2	1	21-50	21-50
150136	E00002615	E01000538	5	Disagreement	5.73306	Female	South Asian	3	No	2	1	Low	500-1000	<20	<20	<90	<90	<90	90-110	2	1	21-50	21-50
150137	E00002765	E01000564	5	Disagreement	5.97673	Male	South Asian	2	No	1	1	Intermediate	>1500	20-40	>40	<90	90-110	90-110	90-110	2	1	21-50	21-50
150138	E00002976	E01000616	5	Passive	6.2423	Female	South Asian	2	No	1	1	Intermediate	>1500	20-40	>40	<90	90-110	90-110	90-110	2	1	21-50	51-80
150139	E00002623	E01000540	5	Passive	5.62902	Male	White	2	Unknown	2	Unknown	Low	1000-1500	<20	<20	<90	<90	<90	90-110	1	1	21-50	21-50
150142	E00174554	E01000577	5	Passive	6.25051	Male	South Asian	2	No	2	1	High	>1500	20-40	>40	<90	90-110	90-110	90-110	2	1	21-50	21-50
150146	E00002615	E01000538	5	Passive	5.69747	Female	South Asian	2	No	2	1	Low	500-1000	<20	<20	<90	<90	<90	90-110	2	1	21-50	21-50
150147	E00002608	E01000543	5	Disagreement	5.62902	Male	South Asian	2	No	2	1	Intermediate	1000-1500	20-40	>40	<90	90-110	<90	90-110	1	1	21-50	21-50
150149	E00002766	E01000563	5	Disagreement	5.63723	Male	South Asian	3	No	1	1	Low	>1500	20-40	>40	<90	>110	90-110	90-110	2	1	21-50	21-50
150151	E00002620	E01000538	5	Active	5.65366	Male	South Asian	2	No	2	2	Low	<500	20-40	>40	<90	90-110	90-110	90-110	2	1	21-50	21-50
150152	E00002346	E01000485	5	Disagreement	5.92471	Male	South Asian	2	Unknown	Unknown	Unknown	High	1000-1500	<20	20-187	<90	<90	90-110	90-110	2	1	21-50	21-50
150153	E00002623	E01000540	5	Disagreement	6.19302	Female	South Asian	2	No	Unknown	1	Low	1000-1500	<20	<20	<90	<90	<90	90-110	1	1	21-50	21-50
150156	E00002631	E01000541	5	Passive	5.82615	Female	South Asian	2	No	1	1	Intermediate	>1500	20-40	>40	<90	90-110	<90	90-110	2	1	21-50	21-50
150159	E00002614	E01000539	5	Passive	5.29227	Male	South Asian	2	No	1	2	Low	500-1000	<20	<20	<90	<90	<90	90-110	1	1	21-50	21-50
150164	E00002621	E01000539	5	Active	5.99589	Male	South Asian	2	No	1	1	Low	<500	<20	<20	<90	<90	<90	90-110	1	1	21-50	21-50
150170	E00002613	E01000536	5	Passive	5.30595	Female	South Asian	2	No	2	2	Low	1000-1500	20-40	>40	<90	90-110	<90	90-110	1	1	21-50	21-50
150172	E00174695	E01000568	5	Passive	5.59343	Male	South Asian	2	No	1	2	Low	>1500	20-40	>40	<90	>110	<90	90-110	2	1	21-50	21-50
150175	E00010852	E01002165	5	Passive	5.5332	Female	White	2	No	1	1	High	>1500	20-40	>40	<90	90-110	90-110	90-110	2	1	21-50	21-50
150176	E00002611	E01000538	5	Active	5.9603	Female	South Asian	2	No	2	2	Low	500-1000	20-40	>40	90-110	>110	90-110	>110	2	1	21-50	51-80
150178	E00002798	E01000572	5	Passive	5.40452	Male	South Asian	2	No	2	1	Low	1000-1500	<20	<20	<90	<90	<90	90-110	1	1	21-50	21-50
150179	E00002612	E01033463	5	Active	5.87543	Male	Other	2	No	1	1	Low	1000-1500	<20	20-42	<90	<90	90-110	90-110	1	1	21-50	21-50
150180	E00002620	E01000538	5	Active	5.31691	Female	South Asian	2	No	2	2	Low	<500	20-40	>40	<90	90-110	90-110	90-110	2	1	21-50	21-50
150182	E00002350	E01000487	5	Active	5.87269	Male	South Asian	2	No	1	1	Intermediate	500-1000	<20	20-191	<90	<90	<90	90-110	1	1	21-50	21-50
150185	E00002623	E01000540	5	Passive	5.77139	Male	South Asian	2	Unknown	1	1	Low	1000-1500	<20	<20	<90	<90	<90	90-110	1	1	21-50	21-50
150187	E00002803	E01000573	5	Active	6.1848	Female	South Asian	2	No	1	1	Intermediate	>1500	20-40	>40	<90	90-110	90-110	90-110	2	1	21-50	21-50
150188	E00002632	E01000536	5	Passive	6.10541	Male	South Asian	2	No	1	1	Low	>1500	20-40	>40	<90	90-110	<90	90-110	1	1	21-50	21-50
151001	E00002802	E01000573	5	Passive	6.141	Male	South Asian	2	No	2	1	Intermediate	1000-1500	20-40	>40	<90	90-110	90-110	90-110	2	1	21-50	21-50
151004	E00002616	E01000539	5	Active	6.06434	Male	South Asian	2	No	1	1	Low	500-1000	<20	<20	<90	<90	<90	90-110	1	1	21-50	21-50
151005	E00002616	E01000539	5	Active	5.88364	Female	South Asian	2	No	1	1	Low	500-1000	<20	<20	<90	<90	<90	90-110	1	1	21-50	21-50
151006	E00002615	E01000538	5	Active	5.61807	Male	South Asian	3	No	2	1	Low	500-1000	<20	<20	<90	<90	<90	90-110	2	1	21-50	21-50
151008	E00002381	E01000485	5	Active	6.35455	Male	South Asian	2	No	1	2	High	1000-1500	<20	20-167	<90	<90	90-110	90-110	2	1	21-50	21-50
151009	E00002346	E01000485	5	Disagreement	6.0616	Female	South Asian	3	No	2	1	High	1000-1500	<20	20-183	<90	<90	90-110	90-110	2	1	21-50	21-50
151011	E00002510	E01000515	5	Passive	5.68925	Male	South Asian	2	No	2	2	High	>1500	20-40	>40	<90	90-110	90-110	90-110	2	1	21-50	21-50
151013	E00002620	E01000538	5	Active	5.58248	Female	South Asian	2	No	2	2	Low	<500	20-40	>40	<90	90-110	90-110	90-110	2	1	21-50	21-50
151015	E00003003	E01000623	5	Disagreement	5.64819	Male	Other	2	No	2	2	Intermediate	>1500	20-40	>40	<90	>110	90-110	90-110	2	1	21-50	21-50
151016	E00002381	E01000485	5	Passive	5.92745	Male	South Asian	2	No	2	2	High	1000-1500	<20	20-168	<90	<90	90-110	90-110	2	1	21-50	21-50
151017	E00002380	E01000485	5	Disagreement	6.11636	Male	South Asian	2	No	1	1	High	1000-1500	<20	>40	<90	>110	<90	90-110	2	1	21-50	21-50
151018	E00010901	E01002176	5	Passive	5.97673	Female	South Asian	2	No	1	1	Low	>1500	20-40	>40	<90	90-110	<90	90-110	2	1	21-50	21-50
151019	E00002623	E01000540	5	Active	6.06982	Male	South Asian	2	No	1	1	Low	1000-1500	<20	<20	<90	<90	<90	90-110	1	1	21-50	21-50
151029	E00002748	E01000568	5	Passive	5.89185	Male	South Asian	2	No	1	1	Low	>1500	20-40	>40	<90	>110	<90	90-110	2	1	21-50	21-50
151030	E00002800	E01000572	5	Disagreement	6.16838	Female	South Asian	2	No	1	1	Low	1000-1500	<20	<20	<90	<90	<90	90-110	1	1	21-50	21-50
151032	E00002381	E01000485	5	Active	5.64271	Female	Black	2	No	1	1	High	1000-1500	<20	20-166	<90	<90	90-110	90-110	2	1	21-50	21-50
151033	E00002615	E01000538	5	Active	6.06708	Female	South Asian	2	No	1	1	Low	500-1000	<20	<20	<90	<90	<90	90-110	2	1	21-50	21-50
151035	E00002637	E01000536	5	Disagreement	5.5332	Female	South Asian	2	No	0	1	Low	>1500	20-40	>40	<90	90-110	<90	90-110	2	1	21-50	21-50
151036	E00002626	E01000541	5	Passive	6.20397	Female	South Asian	2	No	2	1	Intermediate	>1500	20-40	>40	<90	90-110	<90	90-110	2	1	21-50	21-50
151040	E00002777	E01000575	5	Disagreement	6.44216	Female	Other	2	No	1	1	Intermediate	>1500	<20	>40	<90	>110	<90	90-110	2	1	21-50	21-50
151041	E00002622	E01000540	5	Active	6.20397	Female	South Asian	2	No	2	2	Low	500-1000	<20	<20	<90	<90	<90	90-110	2	1	21-50	21-50
151043	E00002631	E01000541	5	Disagreement	5.51403	Male	White	2	No	1	1	Intermediate	>1500	20-40	>40	<90	90-110	<90	90-110	2	1	21-50	21-50
151047	E00002629	E01033463	5	Passive	5.55236	Male	South Asian	2	No	2	2	Low	>1500	<20	>40	<90	>110	<90	90-110	2	1	<20	21-50
151052	E00002615	E01000538	5	Active	5.89733	Male	South Asian	3	No	1	1	Low	500-1000	<20	<20	<90	<90	<90	90-110	2	1	21-50	21-50
151056	E00002610	E01033463	5	Passive	5.9384	Female	South Asian	2	No	2	1	Intermediate	500-1000	<20	<20	<90	<90	<90	90-110	1	1	21-50	21-50
151057	E00002617	E01033463	5	Active	6.35455	Male	South Asian	2	No	0	1	Intermediate	1000-1500	<20	<20	<90	<90	<90	90-110	1	1	21-50	21-50
151059	E00002520	E01000519	5	Passive	5.91923	Female	White	2	No	1	1	Intermediate	>1500	20-40	>40	<90	90-110	90-110	90-110	3	1	21-50	21-50
151060	E00002638	E01000536	5	Passive	5.9603	Male	South Asian	2	No	2	2	Low	1000-1500	20-40	>40	<90	90-110	<90	90-110	1	1	21-50	21-50
151061	E00002638	E01000536	5	Active	6.17112	Male	South Asian	2	No	1	1	Low	1000-1500	20-40	>40	<90	90-110	<90	90-110	1	1	21-50	21-50
151062	E00002379	E01000484	5	Passive	6.16016	Female	South Asian	2	No	Unknown	Unknown	High	1000-1500	<20	20-172	<90	<90	90-110	90-110	2	1	21-50	21-50
151063	E00002626	E01000541	5	Passive	5.89185	Male	South Asian	2	Yes	2	2	Intermediate	>1500	20-40	>40	<90	90-110	<90	90-110	2	1	21-50	21-50
151066	E00002624	E01000540	5	Active	6.2642	Male	Other	2	No	1	1	Low	500-1000	<20	<20	<90	<90	<90	90-110	1	1	21-50	21-50
151067	E00003003	E01000623	5	Passive	5.71116	Male	White	2	Yes	2	2	Intermediate	>1500	20-40	>40	<90	>110	90-110	90-110	2	1	21-50	21-50
151072	E00002609	E01000538	5	Disagreement	5.97947	Male	South Asian	2	No	1	1	Low	500-1000	<20	<20	<90	<90	<90	90-110	1	1	21-50	21-50
151073	E00002348	E01000487	5	Active	6.08077	Male	South Asian	2	No	1	1	Intermediate	500-1000	<20	20-190	<90	<90	<90	90-110	1	1	21-50	21-50
151074	E00002798	E01000572	5	Disagreement	5.91102	Male	South Asian	2	No	1	1	Low	1000-1500	<20	<20	<90	<90	<90	90-110	1	1	21-50	21-50
151075	E00002633	E01033463	5	Passive	6.2642	Female	South Asian	2	No	0	1	Low	1000-1500	<20	<20	<90	<90	<90	90-110	1	1	21-50	21-50
151077	E00002616	E01000539	5	Active	5.58248	Female	South Asian	2	No	1	2	Low	500-1000	<20	<20	<90	<90	<90	90-110	1	1	21-50	21-50
151079	E00002798	E01000572	5	Disagreement	6.23682	Female	South Asian	2	No	2	2	Low	1000-1500	<20	<20	<90	<90	<90	90-110	1	1	21-50	21-50
151081	E00010685	E01002127	5	Passive	6.1191	Female	South Asian	3	No	2	2	Low	>1500	20-40	>40	<90	>110	90-110	90-110	1	1	21-50	21-50
151082	E00002788	E01000578	5	Passive	5.55236	Male	Other	2	No	2	1	Intermediate	>1500	20-40	>40	>110	>110	90-110	>110	3	1	21-50	51-80
151087	E00002634	E01000543	5	Passive	6.10815	Male	South Asian	2	Yes	1	1	Intermediate	>1500	20-40	>40	<90	90-110	<90	90-110	1	1	21-50	21-50
151121	E00002607	E01000539	5	Active	6.92676	Female	South Asian	3	No	1	1	Low	500-1000	<20	20-189	<90	<90	<90	90-110	2	1	21-50	21-50
151137	E00010868	E01002167	5	Passive	7.06366	Female	South Asian	2	No	1	1	Intermediate	>1500	<20	>40	<90	<90	90-110	90-110	1	1	21-50	21-50
151144	E00002623	E01000540	5	Disagreement	6.68857	Female	White	4	Yes	1	1	Low	1000-1500	<20	<20	<90	<90	<90	90-110	1	1	21-50	21-50
151146	E00002611	E01000538	5	Active	7.07461	Female	South Asian	2	No	2	2	Low	500-1000	20-40	>40	90-110	>110	90-110	>110	2	1	21-50	51-80
151149	E00002798	E01000572	5	Active	7.14305	Male	Black	2	No	0	1	Low	1000-1500	<20	<20	<90	<90	<90	90-110	1	1	21-50	21-50
151151	E00002346	E01000485	5	Disagreement	6.705	Male	South Asian	4	No	1	1	High	1000-1500	<20	20-185	<90	<90	90-110	90-110	2	1	21-50	21-50
151176	E00002611	E01000538	5	Passive	6.3655	Female	Black	4	No	2	2	Low	500-1000	20-40	>40	90-110	>110	90-110	>110	2	1	21-50	51-80
151186	E00002347	E01000486	5	Passive	6.90212	Male	White	2	Yes	1	0	Low	1000-1500	<20	20-154	<90	<90	<90	90-110	1	1	21-50	21-50
151188	E00002625	E01000539	5	Active	6.41752	Male	South Asian	2	No	1	1	Low	500-1000	<20	<20	<90	<90	<90	90-110	2	1	21-50	21-50
151190	E00002629	E01033463	5	Active	6.51608	Female	White	2	Unknown	2	1	High	>1500	<20	>40	<90	>110	<90	90-110	2	1	<20	21-50
151198	E00002382	E01000485	5	Active	6.47775	Female	White	2	No	1	1	High	1000-1500	<20	<20	<90	<90	90-110	90-110	2	1	21-50	21-50
151199	E00002624	E01000540	5	Active	6.86653	Female	White	2	No	1	2	Low	500-1000	<20	<20	<90	<90	<90	90-110	1	1	21-50	21-50
152101	E00002379	E01000484	5	Disagreement	7.54278	Male	Black	2	No	2	1	High	1000-1500	<20	20-174	<90	<90	90-110	90-110	2	1	21-50	21-50
152105	E00002347	E01000486	5	Passive	7.50171	Male	South Asian	2	No	1	2	Low	1000-1500	<20	20-155	<90	<90	<90	90-110	1	1	21-50	21-50
152106	E00002610	E01033463	5	Active	8.21081	Female	South Asian	2	No	2	1	Intermediate	500-1000	<20	<20	<90	<90	<90	90-110	1	1	21-50	21-50
152107	E00002637	E01000536	5	Active	7.2553	Male	Black	2	No	1	1	Low	>1500	20-40	>40	<90	90-110	<90	90-110	2	1	21-50	21-50
152112	E00002379	E01000484	5	Disagreement	8.21629	Male	White	3	Yes	1	2	High	1000-1500	<20	20-181	<90	<90	90-110	90-110	2	1	21-50	21-50
152115	E00002346	E01000485	5	Active	7.99726	Female	White	2	Yes	1	1	High	1000-1500	<20	20-188	<90	<90	90-110	90-110	2	1	21-50	21-50
152116	E00002346	E01000485	5	Mixed	7.95072	Female	Black	2	No	1	1	High	1000-1500	<20	20-182	<90	<90	90-110	90-110	2	1	21-50	21-50
152119	E00002972	E01033457	5	Passive	7.42231	Female	South Asian	2	Unknown	Unknown	Unknown	Intermediate	>1500	20-40	>40	<90	90-110	90-110	90-110	2	1	21-50	21-50
152126	E00002632	E01000536	5	Passive	7.84942	Female	South Asian	2	No	1	1	Low	>1500	20-40	>40	<90	90-110	<90	90-110	1	1	21-50	21-50
152127	E00002631	E01000541	5	Disagreement	7.96988	Female	South Asian	3	No	1	1	Intermediate	>1500	20-40	>40	<90	90-110	<90	90-110	2	1	21-50	21-50
152129	E00002805	E01000574	5	Active	7.40589	Male	South Asian	2	No	1	1	Intermediate	>1500	<20	<20	<90	<90	<90	90-110	1	1	21-50	21-50
152130	E00002614	E01000539	5	Passive	8.07666	Male	South Asian	2	No	1	2	Low	500-1000	<20	<20	<90	<90	<90	90-110	1	1	21-50	21-50
152132	E00010848	E01002171	5	Passive	7.78645	Female	South Asian	2	No	2	2	Low	>1500	<20	>40	<90	<90	90-110	90-110	1	1	21-50	21-50
152139	E00002350	E01000487	5	Passive	8.14784	Male	South Asian	2	No	2	2	Intermediate	500-1000	<20	20-192	<90	<90	<90	90-110	1	1	21-50	21-50
152144	E00002631	E01000541	5	Passive	7.79192	Male	White	2	Yes	1	1	Intermediate	>1500	20-40	>40	<90	90-110	<90	90-110	2	1	21-50	21-50
152145	E00002609	E01000538	5	Active	7.66051	Male	South Asian	2	No	2	1	Low	500-1000	<20	<20	<90	<90	<90	90-110	1	1	21-50	21-50
152146	E00002638	E01000536	5	Active	7.57563	Female	South Asian	2	No	2	2	Low	1000-1500	20-40	>40	<90	90-110	<90	90-110	1	1	21-50	21-50
152147	E00002616	E01000539	5	Disagreement	7.3922	Female	South Asian	2	No	1	1	Low	500-1000	<20	<20	<90	<90	<90	90-110	1	1	21-50	21-50
152150	E00002622	E01000540	5	Active	7.25257	Male	South Asian	2	No	2	1	Low	500-1000	<20	<20	<90	<90	<90	90-110	2	1	21-50	21-50
152152	E00002972	E01033457	5	Passive	8.06571	Female	Other	2	No	2	1	Intermediate	>1500	20-40	>40	<90	90-110	90-110	90-110	2	1	21-50	21-50
152153	E00002637	E01000536	5	Passive	7.46338	Female	South Asian	2	No	1	1	Low	>1500	20-40	>40	<90	90-110	<90	90-110	2	1	21-50	21-50
152155	E00002624	E01000540	5	Active	7.80014	Male	South Asian	2	No	1	1	Low	500-1000	<20	<20	<90	<90	<90	90-110	1	1	21-50	21-50
152156	E00002608	E01000543	5	Passive	8.19713	Female	South Asian	2	No	1	2	Intermediate	1000-1500	20-40	>40	<90	90-110	<90	90-110	1	1	21-50	21-50
152158	E00002637	E01000536	5	Disagreement	7.56468	Female	South Asian	2	Yes	0	0	Low	>1500	20-40	>40	<90	90-110	<90	90-110	2	1	21-50	21-50
152161	E00002631	E01000541	5	Disagreement	7.46064	Female	South Asian	2	No	1	1	Intermediate	>1500	20-40	>40	<90	90-110	<90	90-110	2	1	21-50	21-50
152163	E00011149	E01002231	5	Passive	8.19986	Female	South Asian	3	No	1	1	Intermediate	>1500	20-40	>40	<90	90-110	<90	90-110	2	1	21-50	21-50
152169	E00002798	E01000572	5	Passive	8.04928	Female	South Asian	1	No	2	2	Low	1000-1500	<20	<20	<90	<90	<90	90-110	1	1	21-50	21-50
152170	E00002615	E01000538	5	Active	7.24709	Female	South Asian	2	No	1	1	Low	500-1000	<20	<20	<90	<90	<90	90-110	2	1	21-50	21-50
152172	E00002347	E01000486	5	Passive	8.2245	Female	Black	4	No	2	2	Low	1000-1500	<20	20-151	<90	<90	<90	90-110	1	1	21-50	21-50
152173	E00002617	E01033463	5	Disagreement	7.61123	Male	South Asian	2	No	1	2	Intermediate	1000-1500	<20	<20	<90	<90	<90	90-110	1	1	21-50	21-50
152174	E00002620	E01000538	5	Active	7.93155	Female	South Asian	2	No	2	2	Low	<500	20-40	>40	<90	90-110	90-110	90-110	2	1	21-50	21-50
152176	E00002625	E01000539	5	Active	7.66324	Female	South Asian	2	No	1	1	Low	500-1000	<20	<20	<90	<90	<90	90-110	2	1	21-50	21-50
152177	E00002766	E01000563	5	Passive	8.19165	Male	South Asian	2	No	2	1	Low	>1500	20-40	>40	<90	>110	90-110	90-110	2	1	21-50	21-50
152181	E00002635	E01000543	5	Active	7.36756	Male	South Asian	2	No	1	1	Intermediate	1000-1500	20-40	>40	<90	90-110	<90	90-110	1	1	21-50	21-50
152185	E00002621	E01000539	5	Disagreement	8.16975	Male	White	2	Unknown	Unknown	Unknown	Low	<500	<20	<20	<90	<90	<90	90-110	1	1	21-50	21-50
152188	E00010661	E01002127	5	Passive	8.15332	Female	South Asian	2	No	2	2	Low	>1500	20-40	>40	<90	>110	<90	90-110	1	1	21-50	21-50
153003	E00002612	E01033463	5	Passive	7.27173	Female	South Asian	2	No	1	1	Intermediate	1000-1500	<20	20-41	<90	<90	90-110	90-110	1	1	21-50	21-50
153006	E00002637	E01000536	5	Passive	7.57563	Female	South Asian	1	No	2	1	Low	>1500	20-40	>40	<90	90-110	<90	90-110	2	1	21-50	21-50
153008	E00002613	E01000536	5	Passive	7.81383	Male	South Asian	2	No	2	2	Low	1000-1500	20-40	>40	<90	90-110	<90	90-110	1	1	21-50	21-50
153009	E00002786	E01000578	5	Passive	7.95893	Female	South Asian	2	No	1	1	Intermediate	>1500	20-40	>40	<90	90-110	90-110	90-110	2	1	21-50	21-50
153011	E00002379	E01000484	5	Passive	7.27447	Female	White	2	No	2	2	High	1000-1500	<20	20-178	<90	<90	90-110	90-110	2	1	21-50	21-50
153012	E00010852	E01002165	5	Passive	7.73443	Female	South Asian	2	No	2	1	Low	>1500	20-40	>40	<90	90-110	90-110	90-110	2	1	21-50	21-50
153015	E00002608	E01000543	5	Passive	7.9206	Male	South Asian	1	No	2	2	Intermediate	1000-1500	20-40	>40	<90	90-110	<90	90-110	1	1	21-50	21-50
153016	E00002630	E01033463	5	Passive	8.12868	Female	South Asian	2	No	2	2	Low	1000-1500	20-40	>40	<90	90-110	<90	90-110	1	1	21-50	21-50
153017	E00002638	E01000536	5	Disagreement	8.02738	Female	South Asian	2	Unknown	Unknown	Unknown	Low	1000-1500	20-40	>40	<90	90-110	<90	90-110	1	1	21-50	21-50
153018	E00002638	E01000536	5	Active	8.01369	Male	South Asian	2	No	2	1	Low	1000-1500	20-40	>40	<90	90-110	<90	90-110	1	1	21-50	21-50
153019	E00002378	E01000484	5	Passive	7.73443	Male	White	1	No	2	1	High	>1500	<20	20-40	<90	<90	90-110	90-110	1	1	21-50	21-50
153020	E00002615	E01000538	5	Disagreement	8.06845	Male	White	2	No	2	2	Low	500-1000	<20	<20	<90	<90	<90	90-110	2	1	21-50	21-50
153022	E00002616	E01000539	5	Active	8.1807	Male	South Asian	3	No	1	1	Low	500-1000	<20	<20	<90	<90	<90	90-110	1	1	21-50	21-50
153024	E00002620	E01000538	5	Active	7.72895	Female	Other	2	Unknown	Unknown	Unknown	Low	<500	20-40	>40	<90	90-110	90-110	90-110	2	1	21-50	21-50
153025	E00002630	E01033463	5	Passive	8.19986	Male	White	2	No	1	2	Low	1000-1500	20-40	>40	<90	90-110	<90	90-110	1	1	21-50	21-50
153026	E00002806	E01000575	5	Passive	8.13963	Male	South Asian	2	Unknown	2	Unknown	Intermediate	1000-1500	20-40	>40	<90	90-110	90-110	90-110	2	1	21-50	21-50
153027	E00002349	E01000484	5	Disagreement	8.09582	Female	White	3	Yes	1	1	High	1000-1500	<20	20-171	<90	<90	90-110	90-110	2	1	21-50	21-50
153028	E00002379	E01000484	5	Disagreement	8.22998	Female	Black	2	No	1	1	High	1000-1500	<20	20-179	<90	<90	90-110	90-110	2	1	21-50	21-50
153029	E00002347	E01000486	5	Passive	7.79466	Female	South Asian	2	Yes	1	0	Low	1000-1500	<20	20-156	<90	<90	<90	90-110	1	1	21-50	21-50
153030	E00002614	E01000539	5	Disagreement	8.07666	Male	South Asian	2	Yes	1	2	Low	500-1000	<20	<20	<90	<90	<90	90-110	1	1	21-50	21-50
153031	E00002638	E01000536	5	Active	8.00548	Male	South Asian	2	No	1	1	Low	1000-1500	20-40	>40	<90	90-110	<90	90-110	1	1	21-50	21-50
153037	E00002799	E01000572	5	Disagreement	7.70705	Female	South Asian	2	No	1	2	Low	>1500	<20	<20	<90	<90	<90	90-110	1	1	21-50	21-50
153038	E00002356	E01000487	5	Passive	7.46064	Female	Black	2	No	1	1	Intermediate	1000-1500	<20	20-162	<90	<90	<90	90-110	1	1	21-50	21-50
153042	E00002632	E01000536	5	Passive	8.00548	Male	South Asian	2	No	2	2	Low	>1500	20-40	>40	<90	90-110	<90	90-110	1	1	21-50	21-50
153046	E00002798	E01000572	5	Passive	8.06845	Female	South Asian	2	No	2	2	Low	1000-1500	<20	<20	<90	<90	<90	90-110	1	1	21-50	21-50
153047	E00010901	E01002176	5	Passive	7.54552	Female	South Asian	2	No	1	1	Low	>1500	20-40	>40	<90	90-110	<90	90-110	2	1	21-50	21-50
153049	E00002863	E01000594	5	Passive	7.49897	Male	South Asian	4	No	2	2	Intermediate	>1500	20-40	>40	<90	>110	90-110	90-110	2	1	21-50	21-50
153051	E00002609	E01000538	5	Disagreement	8.17522	Male	South Asian	2	No	2	2	Low	500-1000	<20	<20	<90	<90	<90	90-110	1	1	21-50	21-50
153056	E00002765	E01000564	5	Disagreement	8.18617	Female	South Asian	2	No	1	1	Intermediate	>1500	20-40	>40	<90	90-110	90-110	90-110	2	1	21-50	21-50
153059	E00002626	E01000541	5	Passive	7.50445	Male	South Asian	4	Yes	1	2	Intermediate	>1500	20-40	>40	<90	90-110	<90	90-110	2	1	21-50	21-50
153060	E00002624	E01000540	5	Active	8.10404	Male	Other	2	No	1	1	Low	500-1000	<20	<20	<90	<90	<90	90-110	1	1	21-50	21-50
153062	E00003003	E01000623	5	Passive	7.31006	Male	White	3	Yes	1	1	Intermediate	>1500	20-40	>40	<90	>110	90-110	90-110	2	1	21-50	21-50
153064	E00002797	E01000572	5	Disagreement	8.16153	Male	South Asian	2	No	1	1	Low	1000-1500	<20	<20	<90	<90	<90	90-110	1	1	21-50	21-50
153067	E00002366	E01000480	5	Disagreement	8.00821	Male	South Asian	2	No	1	1	Low	>1500	20-40	>40	<90	>110	90-110	90-110	2	1	21-50	21-50
153071	E00002347	E01000486	5	Passive	7.5729	Female	White	2	No	0	1	Low	1000-1500	<20	20-157	<90	<90	<90	90-110	1	1	21-50	21-50
153072	E00010897	E01002173	5	Passive	7.67967	Female	South Asian	4	No	2	1	Low	>1500	20-40	>40	<90	90-110	<90	90-110	1	1	21-50	21-50
153073	E00002626	E01000541	5	Passive	7.57016	Male	South Asian	2	No	1	1	Intermediate	>1500	20-40	>40	<90	90-110	<90	90-110	2	1	21-50	21-50
153074	E00002621	E01000539	5	Disagreement	7.97262	Female	South Asian	1	No	2	2	Low	<500	<20	<20	<90	<90	<90	90-110	1	1	21-50	21-50
153075	E00002616	E01000539	5	Passive	8.16975	Male	Other	2	No	2	2	Low	500-1000	<20	<20	<90	<90	<90	90-110	1	1	21-50	21-50
153078	E00002630	E01033463	5	Passive	7.38672	Male	South Asian	2	No	2	2	Low	1000-1500	20-40	>40	<90	90-110	<90	90-110	1	1	21-50	21-50
153079	E00002800	E01000572	5	Passive	8.01916	Male	South Asian	2	No	1	1	Low	1000-1500	<20	<20	<90	<90	<90	90-110	1	1	21-50	21-50
153080	E00002346	E01000485	5	Active	7.29363	Female	South Asian	2	No	1	1	High	1000-1500	<20	20-186	<90	<90	90-110	90-110	2	1	21-50	21-50
153084	E00010883	E01002176	5	Active	7.94251	Male	South Asian	2	No	0	1	Low	>1500	20-40	>40	<90	90-110	<90	90-110	1	1	21-50	21-50
153085	E00002366	E01000480	5	Passive	7.77276	Female	White	2	No	2	2	Low	>1500	20-40	>40	<90	>110	90-110	90-110	2	1	21-50	21-50
153086	E00002346	E01000485	5	Passive	7.98905	Female	South Asian	2	No	2	2	High	1000-1500	<20	20-184	<90	<90	90-110	90-110	2	1	21-50	21-50
153088	E00002631	E01000541	5	Passive	8.01369	Male	White	2	No	1	1	Intermediate	>1500	20-40	>40	<90	90-110	<90	90-110	2	1	21-50	21-50
153134	E00002773	E01000573	5	Passive	8.36961	Female	White	3	No	2	1	Intermediate	1000-1500	20-40	>40	<90	90-110	90-110	90-110	2	1	21-50	21-50
153135	E00002798	E01000572	5	Passive	9.05955	Male	Other	2	No	1	1	Low	1000-1500	<20	<20	<90	<90	<90	90-110	1	1	21-50	21-50
153145	E00002618	E01000541	5	Passive	8.33128	Male	South Asian	2	No	1	1	Intermediate	>1500	20-40	>40	<90	<90	<90	90-110	2	1	21-50	21-50
153158	E00002617	E01033463	5	Disagreement	8.41889	Male	South Asian	2	No	1	1	Intermediate	1000-1500	<20	<20	<90	<90	<90	90-110	1	1	21-50	21-50
153161	E00174695	E01000568	5	Disagreement	9.07324	Female	South Asian	4	Unknown	2	1	Low	>1500	20-40	>40	<90	>110	<90	90-110	2	1	21-50	21-50
153165	E00002616	E01000539	5	Disagreement	8.39973	Female	South Asian	2	No	1	1	Low	500-1000	<20	<20	<90	<90	<90	90-110	1	1	21-50	21-50
153176	E00174697	E01000589	5	Passive	9.13621	Male	Other	2	No	2	1	Intermediate	>1500	20-40	>40	<90	>110	90-110	90-110	2	1	21-50	21-50
153177	E00002631	E01000541	5	Disagreement	8.85695	Male	South Asian	2	No	1	1	Intermediate	>1500	20-40	>40	<90	90-110	<90	90-110	2	1	21-50	21-50
153181	E00002630	E01033463	5	Passive	8.38877	Female	South Asian	4	No	2	1	Low	1000-1500	20-40	>40	<90	90-110	<90	90-110	1	1	21-50	21-50
153196	E00174554	E01000577	5	Passive	8.51472	Male	South Asian	2	No	2	1	High	>1500	20-40	>40	<90	90-110	90-110	90-110	2	1	21-50	21-50
153197	E00002748	E01000568	5	Disagreement	8.47639	Female	South Asian	2	No	2	2	Low	>1500	20-40	>40	<90	>110	<90	90-110	2	1	21-50	21-50
154101	E00002356	E01000487	5	Active	9.79055	Female	Black	2	No	1	1	Intermediate	1000-1500	<20	20-160	<90	<90	<90	90-110	1	1	21-50	21-50
154103	E00002376	E01000483	5	Passive	10.2341	Female	White	2	Yes	0	1	High	>1500	20-40	>40	<90	>110	90-110	90-110	2	1	21-50	21-50
154104	E00002614	E01000539	5	Disagreement	9.83984	Female	White	2	No	1	1	Low	500-1000	<20	<20	<90	<90	<90	90-110	1	1	21-50	21-50
154106	E00002637	E01000536	5	Passive	9.52225	Female	White	2	No	1	1	Low	>1500	20-40	>40	<90	90-110	<90	90-110	2	1	21-50	21-50
154107	E00002613	E01000536	5	Active	10.1218	Female	South Asian	2	No	1	1	Low	1000-1500	20-40	>40	<90	90-110	<90	90-110	1	1	21-50	21-50
154108	E00002397	E01000488	5	Passive	10.0616	Male	South Asian	2	No	2	1	High	>1500	20-40	>40	90-110	>110	90-110	>110	3	1	51-80	>80
154114	E00002638	E01000536	5	Active	10.1273	Female	South Asian	2	No	2	2	Low	1000-1500	20-40	>40	<90	90-110	<90	90-110	1	1	21-50	21-50
154119	E00002382	E01000485	5	Active	9.55784	Male	White	3	No	1	1	High	1000-1500	<20	<20	<90	<90	90-110	90-110	2	1	21-50	21-50
154120	E00002624	E01000540	5	Active	9.34155	Female	South Asian	2	No	2	1	Low	500-1000	<20	<20	<90	<90	<90	90-110	1	1	21-50	21-50
154123	E00002613	E01000536	5	Disagreement	9.44832	Male	South Asian	2	No	1	1	Low	1000-1500	20-40	>40	<90	90-110	<90	90-110	1	1	21-50	21-50
154124	E00002379	E01000484	5	Passive	9.90554	Female	Other	2	No	1	1	High	1000-1500	<20	20-175	<90	<90	90-110	90-110	2	1	21-50	21-50
154126	E00002748	E01000568	5	Passive	10.1465	Female	South Asian	2	No	1	1	Low	>1500	20-40	>40	<90	>110	<90	90-110	2	1	21-50	21-50
154127	E00002806	E01000575	5	Passive	10.141	Female	South Asian	2	No	Unknown	1	Intermediate	1000-1500	20-40	>40	<90	90-110	90-110	90-110	2	1	21-50	21-50
154128	E00002631	E01000541	5	Passive	10.078	Female	South Asian	2	No	2	1	Intermediate	>1500	20-40	>40	<90	90-110	<90	90-110	2	1	21-50	21-50
154129	E00002801	E01000573	5	Passive	10.2012	Female	South Asian	2	No	2	2	Intermediate	>1500	<20	<20	<90	<90	<90	90-110	1	1	21-50	21-50
154131	E00002365	E01000480	5	Disagreement	9.7358	Male	South Asian	3	No	1	1	Low	>1500	<20	20-164	<90	<90	<90	90-110	1	1	21-50	21-50
154132	E00002802	E01000573	5	Passive	10.13	Male	South Asian	2	No	2	1	Intermediate	1000-1500	20-40	>40	<90	90-110	90-110	90-110	2	1	21-50	21-50
154134	E00002349	E01000484	5	Passive	9.93566	Female	White	2	Yes	1	1	High	1000-1500	<20	20-170	<90	<90	90-110	90-110	2	1	21-50	21-50
154136	E00002616	E01000539	5	Active	9.66735	Male	South Asian	2	No	1	1	Low	500-1000	<20	<20	<90	<90	<90	90-110	1	1	21-50	21-50
154137	E00002615	E01000538	5	Active	9.58248	Female	South Asian	2	No	2	2	Low	500-1000	<20	<20	<90	<90	<90	90-110	2	1	21-50	21-50
154139	E00002379	E01000484	5	Active	9.97673	Female	Other	3	Yes	1	0	High	1000-1500	<20	20-176	<90	<90	90-110	90-110	2	1	21-50	21-50
154143	E00002350	E01000487	5	Active	9.90554	Female	South Asian	2	No	1	1	Intermediate	500-1000	<20	20-194	<90	<90	<90	90-110	1	1	21-50	21-50
154144	E00002638	E01000536	5	Disagreement	10.037	Female	South Asian	2	No	2	1	Low	1000-1500	20-40	>40	<90	90-110	<90	90-110	1	1	21-50	21-50
154148	E00002623	E01000540	5	Disagreement	9.60438	Male	South Asian	2	No	2	1	Low	1000-1500	<20	<20	<90	<90	<90	90-110	1	1	21-50	21-50
154149	E00002798	E01000572	5	Active	9.33607	Female	Black	2	No	0	1	Low	1000-1500	<20	<20	<90	<90	<90	90-110	1	1	21-50	21-50
154150	E00002625	E01000539	5	Active	10.2259	Male	South Asian	2	No	1	1	Low	500-1000	<20	<20	<90	<90	<90	90-110	2	1	21-50	21-50
154151	E00002610	E01033463	5	Passive	9.50034	Female	South Asian	2	No	2	1	Intermediate	500-1000	<20	<20	<90	<90	<90	90-110	1	1	21-50	21-50
154156	E00002635	E01000543	5	Passive	9.62902	Female	South Asian	2	No	1	1	Intermediate	1000-1500	20-40	>40	<90	90-110	<90	90-110	1	1	21-50	21-50
154158	E00002629	E01033463	5	Disagreement	10.204	Male	White	3	No	2	2	Low	>1500	<20	>40	<90	>110	<90	90-110	2	1	<20	21-50
154160	E00002637	E01000536	5	Disagreement	10.1246	Female	South Asian	2	Yes	0	0	Low	>1500	20-40	>40	<90	90-110	<90	90-110	2	1	21-50	21-50
154161	E00174695	E01000568	5	Disagreement	9.86721	Male	South Asian	2	No	1	1	Low	>1500	20-40	>40	<90	>110	<90	90-110	2	1	21-50	21-50
154163	E00010868	E01002167	5	Passive	9.89459	Female	White	2	No	1	1	Intermediate	>1500	<20	>40	<90	<90	90-110	90-110	1	1	21-50	21-50
154165	E00002610	E01033463	5	Active	10.0862	Female	South Asian	2	No	2	1	Intermediate	500-1000	<20	<20	<90	<90	<90	90-110	1	1	21-50	21-50
154168	E00002630	E01033463	5	Passive	9.65914	Female	South Asian	2	No	1	2	Low	1000-1500	20-40	>40	<90	90-110	<90	90-110	1	1	21-50	21-50
154171	E00002380	E01000485	5	Active	9.33607	Male	White	2	No	2	2	High	1000-1500	<20	>40	<90	>110	<90	90-110	2	1	21-50	21-50
154173	E00002616	E01000539	5	Disagreement	10.0096	Female	South Asian	2	No	1	1	Low	500-1000	<20	<20	<90	<90	<90	90-110	1	1	21-50	21-50
154181	E00002871	E01000594	5	Passive	9.55784	Male	South Asian	2	No	1	2	Intermediate	>1500	20-40	>40	<90	>110	90-110	90-110	2	1	21-50	21-50
154185	E00002638	E01000536	5	Active	10.0452	Male	South Asian	2	No	1	1	Low	1000-1500	20-40	>40	<90	90-110	<90	90-110	1	1	21-50	21-50
154186	E00002379	E01000484	5	Passive	9.6564	Female	Other	2	No	1	1	High	1000-1500	<20	20-180	<90	<90	90-110	90-110	2	1	21-50	21-50
154188	E00002611	E01000538	5	Disagreement	9.34428	Female	South Asian	3	No	1	2	Low	500-1000	20-40	>40	90-110	>110	90-110	>110	2	1	21-50	51-80
155002	E00002616	E01000539	5	Active	9.4538	Female	South Asian	2	No	2	1	Low	500-1000	<20	<20	<90	<90	<90	90-110	1	1	21-50	21-50
155003	E00002626	E01000541	5	Passive	9.82341	Female	South Asian	2	No	2	1	Intermediate	>1500	20-40	>40	<90	90-110	<90	90-110	2	1	21-50	21-50
155004	E00002632	E01000536	5	Active	9.28679	Male	South Asian	2	No	1	1	Low	>1500	20-40	>40	<90	90-110	<90	90-110	1	1	21-50	21-50
155005	E00002637	E01000536	5	Active	9.28131	Male	Black	2	No	1	1	Low	>1500	20-40	>40	<90	90-110	<90	90-110	2	1	21-50	21-50
155008	E00002777	E01000575	5	Active	10.13	Female	Other	2	No	1	1	Intermediate	>1500	<20	>40	<90	>110	<90	90-110	2	1	21-50	21-50
155009	E00002373	E01000483	5	Disagreement	9.69473	Male	Black	2	No	1	1	High	>1500	20-40	>40	<90	>110	90-110	90-110	2	1	21-50	21-50
155010	E00002805	E01000574	5	Disagreement	10.0068	Male	South Asian	2	No	1	1	Intermediate	>1500	<20	<20	<90	<90	<90	90-110	1	1	21-50	21-50
155012	E00002621	E01000539	5	Active	9.29227	Female	South Asian	2	No	1	1	Low	<500	<20	<20	<90	<90	<90	90-110	1	1	21-50	21-50
155015	E00002356	E01000487	5	Passive	9.27858	Female	Black	1	No	1	1	Intermediate	1000-1500	<20	20-163	<90	<90	<90	90-110	1	1	21-50	21-50
155016	E00002381	E01000485	5	Passive	9.30048	Male	South Asian	3	Yes	1	1	High	1000-1500	<20	20-169	<90	<90	90-110	90-110	2	1	21-50	21-50
155018	E00002899	E01000601	5	Passive	9.39357	Female	Black	2	No	1	1	High	>1500	20-40	>40	90-110	>110	90-110	>110	3	1	21-50	>80
155019	E00002347	E01000486	5	Passive	10.1328	Male	White	2	No	2	1	Low	1000-1500	<20	20-152	<90	<90	<90	90-110	1	1	21-50	21-50
155020	E00002611	E01000538	5	Passive	9.49487	Female	Black	3	No	2	2	Low	500-1000	20-40	>40	90-110	>110	90-110	>110	2	1	21-50	51-80
155021	E00002797	E01000572	5	Passive	10.1492	Male	South Asian	2	No	2	1	Low	1000-1500	<20	<20	<90	<90	<90	90-110	1	1	21-50	21-50
155023	E00002611	E01000538	5	Passive	9.71116	Male	South Asian	3	No	2	1	Low	500-1000	20-40	>40	90-110	>110	90-110	>110	2	1	21-50	51-80
155024	E00002620	E01000538	5	Active	9.43463	Female	South Asian	3	No	1	1	Low	<500	20-40	>40	<90	90-110	90-110	90-110	2	1	21-50	21-50
155025	E00010897	E01002173	5	Disagreement	9.69747	Female	South Asian	3	No	2	1	Low	>1500	20-40	>40	<90	90-110	<90	90-110	1	1	21-50	21-50
155026	E00002347	E01000486	5	Disagreement	9.94935	Female	White	2	No	2	1	Low	1000-1500	<20	20-153	<90	<90	<90	90-110	1	1	21-50	21-50
155029	E00002632	E01000536	5	Passive	9.30595	Female	South Asian	2	No	1	1	Low	>1500	20-40	>40	<90	90-110	<90	90-110	1	1	21-50	21-50
155030	E00002805	E01000574	5	Disagreement	9.99589	Male	South Asian	4	No	1	1	Intermediate	>1500	<20	<20	<90	<90	<90	90-110	1	1	21-50	21-50
155031	E00002356	E01000487	5	Disagreement	10.026	Female	Black	2	Yes	1	Unknown	Intermediate	1000-1500	<20	20-161	<90	<90	<90	90-110	1	1	21-50	21-50
155033	E00002379	E01000484	5	Passive	10.204	Female	Other	2	Yes	0	2	High	1000-1500	<20	20-177	<90	<90	90-110	90-110	2	1	21-50	21-50
155034	E00002748	E01000568	5	Disagreement	9.99863	Female	Other	2	No	2	2	Low	>1500	20-40	>40	<90	>110	<90	90-110	2	1	21-50	21-50
155036	E00002614	E01000539	5	Disagreement	9.3963	Female	South Asian	2	Yes	2	2	Low	500-1000	<20	<20	<90	<90	<90	90-110	1	1	21-50	21-50
155038	E00002632	E01000536	5	Passive	9.60986	Male	South Asian	2	No	1	1	Low	>1500	20-40	>40	<90	90-110	<90	90-110	1	1	21-50	21-50
155039	E00002613	E01000536	5	Active	9.98768	Female	South Asian	2	No	2	2	Low	1000-1500	20-40	>40	<90	90-110	<90	90-110	1	1	21-50	21-50
155040	E00002350	E01000487	5	Passive	9.37988	Male	South Asian	2	No	2	1	Intermediate	500-1000	<20	20-193	<90	<90	<90	90-110	1	1	21-50	21-50
155044	E00002350	E01000487	5	Passive	9.78782	Male	South Asian	2	No	1	1	Intermediate	500-1000	<20	20-195	<90	<90	<90	90-110	1	1	21-50	21-50
155046	E00002358	E01000487	5	Passive	9.60438	Male	Other	2	No	1	1	Intermediate	1000-1500	<20	20-159	<90	<90	<90	90-110	1	1	21-50	21-50
155047	E00002774	E01000576	5	Passive	9.54962	Male	South Asian	2	No	2	1	Low	>1500	20-40	>40	<90	90-110	90-110	90-110	2	1	21-50	21-50
155049	E00002615	E01000538	5	Passive	10.193	Female	South Asian	2	No	2	2	Low	500-1000	<20	<20	<90	<90	<90	90-110	2	1	21-50	21-50
155052	E00002614	E01000539	5	Active	9.83436	Female	South Asian	2	No	2	2	Low	500-1000	<20	<20	<90	<90	<90	90-110	1	1	21-50	21-50
155054	E00002611	E01000538	5	Passive	9.90554	Female	South Asian	2	No	2	1	Low	500-1000	20-40	>40	90-110	>110	90-110	>110	2	1	21-50	51-80
155055	E00002347	E01000486	5	Passive	9.7358	Female	White	2	No	0	2	Low	1000-1500	<20	20-158	<90	<90	<90	90-110	1	1	21-50	21-50
155064	E00002632	E01000536	5	Active	9.28679	Male	South Asian	2	No	1	1	Low	>1500	20-40	>40	<90	90-110	<90	90-110	1	1	21-50	21-50
155068	E00002611	E01000538	5	Passive	9.34428	Female	Other	2	No	2	2	Low	500-1000	20-40	>40	90-110	>110	90-110	>110	2	1	21-50	51-80
155071	E00002619	E01000540	5	Active	10.1848	Female	South Asian	2	No	2	2	Low	500-1000	20-40	>40	<90	90-110	<90	90-110	1	1	21-50	21-50
155073	E00002623	E01000540	5	Active	9.7358	Male	South Asian	2	No	2	1	Low	1000-1500	<20	<20	<90	<90	<90	90-110	1	1	21-50	21-50
155074	E00002609	E01000538	5	Active	9.86174	Female	South Asian	2	No	2	2	Low	500-1000	<20	<20	<90	<90	<90	90-110	1	1	21-50	21-50
155075	E00002802	E01000573	5	Disagreement	9.85626	Male	South Asian	2	No	1	2	Intermediate	1000-1500	20-40	>40	<90	90-110	90-110	90-110	2	1	21-50	21-50
155080	E00002622	E01000540	5	Disagreement	9.7577	Female	South Asian	2	No	1	1	Low	500-1000	<20	<20	<90	<90	<90	90-110	2	1	21-50	21-50
155081	E00002630	E01033463	5	Passive	9.49487	Male	South Asian	2	No	1	2	Low	1000-1500	20-40	>40	<90	90-110	<90	90-110	1	1	21-50	21-50
155087	E00002630	E01033463	5	Active	9.58795	Female	South Asian	2	No	1	1	Low	1000-1500	20-40	>40	<90	90-110	<90	90-110	1	1	21-50	21-50
155088	E00174695	E01000568	5	Disagreement	9.80151	Male	South Asian	2	No	2	1	Low	>1500	20-40	>40	<90	>110	<90	90-110	2	1	21-50	21-50
155089	E00002618	E01000541	5	Disagreement	10.089	Female	South Asian	2	No	2	1	Intermediate	>1500	20-40	>40	<90	<90	<90	90-110	2	1	21-50	21-50
155132	E00002611	E01000538	5	Passive	10.4586	Female	South Asian	2	No	1	2	Low	500-1000	20-40	>40	90-110	>110	90-110	>110	2	1	21-50	51-80
155148	E00002804	E01000574	5	Passive	11.1348	Male	South Asian	2	No	2	2	Intermediate	>1500	<20	<20	<90	<90	<90	90-110	1	1	21-50	21-50
155150	E00002616	E01000539	5	Active	11.0637	Female	South Asian	2	No	1	2	Low	500-1000	<20	<20	<90	<90	<90	90-110	1	1	21-50	21-50
155153	E00010685	E01002127	5	Passive	10.642	Male	South Asian	2	No	2	2	Low	>1500	20-40	>40	<90	>110	90-110	90-110	1	1	21-50	21-50
155163	E00002638	E01000536	5	Active	11.0144	Male	South Asian	2	No	2	2	Low	1000-1500	20-40	>40	<90	90-110	<90	90-110	1	1	21-50	21-50
155167	E00002622	E01000540	5	Active	10.6968	Female	South Asian	2	No	1	1	Low	500-1000	<20	<20	<90	<90	<90	90-110	2	1	21-50	21-50
155176	E00002798	E01000572	6	Passive	10.9021	Female	South Asian	2	Yes	1	1	Low	1000-1500	<20	<20	<90	<90	<90	90-110	1	1	21-50	21-50
155178	E00002770	E01000575	6	Passive	11.0801	Male	South Asian	4	No	1	2	Intermediate	>1500	20-40	>40	<90	90-110	90-110	90-110	2	1	21-50	21-50
155182	E00002620	E01000538	6	Active	10.6913	Female	South Asian	2	No	2	2	Low	<500	20-40	>40	<90	90-110	90-110	90-110	2	1	21-50	21-50
155186	E00002621	E01000539	6	Disagreement	10.256	Male	White	2	Unknown	Unknown	Unknown	Low	<500	<20	<20	<90	<90	<90	90-110	1	1	21-50	21-50
155197	E00002630	E01033463	6	Active	10.4668	Female	White	2	No	1	1	Low	1000-1500	20-40	>40	<90	90-110	<90	90-110	1	1	21-50	21-50
161002	E00020074	E01003988	6	Active	5.65366	Female	Black	1	Yes	2	1	High	500-1000	>40	>40	>110	>110	>110	>110	5	4	>80	>80
161006	E00020065	E01003983	6	Disagreement	5.52772	Male	Black	1	Unknown	Unknown	Unknown	High	<500	>40	>40	>110	>110	>110	>110	4	2	>80	>80
161009	E00020067	E01003990	6	Disagreement	6.61465	Male	Black	2	Unknown	1	1	High	500-1000	>40	>40	>110	>110	90-110	>110	5	3	>80	>80
161018	E00020183	E01032805	6	Active	6.46133	Male	Black	2	Yes	0	0	High	500-1000	>40	>40	>110	>110	90-110	90-110	3	2	>80	>80
161020	E00020069	E01003990	6	Active	6.1191	Female	Black	2	Yes	0	1	High	500-1000	>40	>40	>110	>110	90-110	>110	5	3	>80	>80
161027	E00020246	E01004016	6	Disagreement	5.40999	Female	Black	2	Yes	1	1	Intermediate	>1500	>40	>40	>110	>110	90-110	>110	3	2	>80	>80
161029	E00020190	E01004010	6	Active	5.65914	Female	Black	2	Yes	0	1	High	500-1000	>40	>40	>110	>110	>110	>110	4	3	>80	>80
161033	E00019967	E01003969	6	Disagreement	6.22587	Female	Black	2	Yes	1	1	High	>1500	20-40	>40	90-110	>110	>110	>110	4	1	>80	>80
161039	E00020179	E01032805	6	Disagreement	5.77413	Male	White	2	Yes	0	0	High	<500	>40	>40	>110	>110	90-110	90-110	3	2	>80	>80
161041	E00020065	E01003983	6	Active	6.08624	Male	Black	2	Yes	0	0	High	<500	>40	>40	>110	>110	>110	>110	4	2	>80	>80
161062	E00020000	E01003972	6	Disagreement	5.59343	Female	Black	2	Yes	0	0	High	>1500	>40	>40	>110	>110	>110	>110	4	2	>80	>80
161065	E00020208	E01004014	6	Active	6.12183	Male	Black	2	No	0	1	High	1000-1500	>40	>40	90-110	>110	90-110	>110	4	2	>80	>80
161067	E00019706	E01003916	6	Disagreement	5.37988	Male	Black	2	Yes	0	0	Intermediate	>1500	20-40	>40	>110	>110	>110	>110	4	2	>80	>80
161069	E00020354	E01004040	6	Passive	5.40726	Female	Black	2	Yes	0	1	High	1000-1500	>40	>40	>110	>110	>110	>110	4	2	>80	>80
161074	E00019744	E01003922	6	Disagreement	5.8152	Female	Black	2	Yes	0	0	High	>1500	>40	>40	>110	>110	>110	>110	4	2	>80	>80
161083	E00020194	E01004008	6	Disagreement	5.80972	Male	Black	2	No	0	0	High	500-1000	20-40	>40	>110	>110	>110	>110	4	2	>80	>80
161103	E00020209	E01032805	6	Active	6.31075	Female	Black	2	Yes	1	1	High	<500	>40	>40	>110	>110	90-110	90-110	3	2	>80	>80
161147	E00020070	E01003983	6	Disagreement	6.55715	Male	White	4	No	1	1	High	500-1000	>40	>40	>110	>110	90-110	>110	5	3	>80	>80
161154	E00019961	E01003963	6	Disagreement	6.62286	Male	Black	2	No	0	1	High	>1500	20-40	>40	<90	>110	>110	>110	4	2	>80	>80
161196	E00010068	E01002009	6	Active	6.80903	Male	Black	2	Yes	0	1	High	>1500	20-40	>40	>110	>110	90-110	>110	3	1	>80	>80
162002	E00020194	E01004008	6	Active	7.35387	Female	Black	4	Yes	0	0	High	500-1000	20-40	>40	>110	>110	>110	>110	4	2	>80	>80
162007	E00020179	E01032805	6	Active	7.04723	Male	Other	2	No	2	2	High	<500	>40	>40	>110	>110	90-110	90-110	3	2	>80	>80
162013	E00020208	E01004014	6	Active	7.19781	Female	Black	2	Yes	0	1	High	1000-1500	>40	>40	90-110	>110	90-110	>110	4	2	>80	>80
162015	E00020055	E01003984	6	Disagreement	7.17864	Male	White	2	No	1	1	High	500-1000	>40	>40	>110	>110	>110	>110	3	2	>80	>80
162020	E00020063	E01003989	6	Active	6.66667	Female	Black	3	No	0	1	High	<500	>40	>40	>110	>110	90-110	>110	5	3	>80	>80
162026	E00020198	E01004010	6	Disagreement	6.63107	Female	Black	2	No	0	1	High	1000-1500	>40	>40	>110	>110	>110	>110	4	2	>80	>80
162034	E00020075	E01003983	6	Active	7.27995	Female	Black	2	No	1	1	High	<500	>40	>40	>110	>110	>110	>110	4	3	>80	>80
162042	E00020075	E01003983	6	Active	7.06092	Male	Black	2	Yes	0	1	High	<500	>40	>40	>110	>110	>110	>110	4	3	>80	>80
162046	E00020153	E01004003	6	Active	6.58453	Male	Black	3	No	0	0	High	500-1000	>40	>40	>110	>110	90-110	>110	4	2	>80	>80
162049	E00020184	E01004007	6	Active	7.07461	Female	Black	2	No	1	1	High	1000-1500	>40	>40	>110	>110	>110	>110	4	2	>80	>80
162054	E00020068	E01003989	6	Disagreement	7.16222	Male	Black	2	Unknown	0	Unknown	High	<500	>40	>40	>110	>110	90-110	>110	5	3	>80	>80
162055	E00020068	E01003989	6	Active	7.2334	Female	Black	2	No	Unknown	1	High	<500	>40	>40	>110	>110	90-110	>110	5	3	>80	>80
162059	E00020063	E01003989	6	Active	6.63107	Female	Black	2	No	1	1	High	<500	>40	>40	>110	>110	90-110	>110	5	3	>80	>80
162103	E00020185	E01032805	6	Active	7.92882	Male	Black	2	No	1	1	High	<500	>40	>40	>110	>110	90-110	90-110	3	2	>80	>80
162112	E00020199	E01004013	6	Active	7.29363	Female	Black	3	Yes	0	1	High	>1500	20-40	>40	>110	>110	>110	>110	4	2	>80	>80
162114	E00020062	E01003990	6	Passive	7.41958	Male	Black	2	Yes	1	1	High	500-1000	20-40	>40	90-110	>110	>110	>110	4	2	>80	>80
162131	E00020163	E01004005	6	Active	7.50445	Female	Black	4	Yes	0	1	High	1000-1500	>40	>40	>110	>110	>110	>110	4	2	>80	>80
162136	E00020063	E01003989	6	Disagreement	7.36208	Female	Black	3	Yes	1	1	High	<500	>40	>40	>110	>110	90-110	>110	5	3	>80	>80
162138	E00020188	E01004007	6	Active	8.09856	Male	Black	2	Unknown	0	1	High	1000-1500	>40	>40	90-110	>110	90-110	>110	4	2	>80	>80
162141	E00020154	E01004003	6	Disagreement	7.55099	Male	Black	2	Yes	0	1	High	1000-1500	>40	>40	>110	>110	90-110	>110	4	2	>80	>80
162150	E00005713	E01001151	6	Disagreement	8.01369	Female	Black	4	Yes	0	0	High	>1500	>40	>40	>110	>110	90-110	>110	3	1	51-80	>80
162194	E00168012	E01032805	6	Passive	7.85763	Female	Black	2	Yes	0	0	High	500-1000	>40	>40	>110	>110	90-110	90-110	3	1	>80	>80
163004	E00020060	E01003989	6	Passive	7.97262	Female	Black	2	No	Unknown	1	High	1000-1500	>40	>40	>110	>110	>110	>110	4	3	>80	>80
163013	E00020061	E01003989	6	Active	8.18344	Female	Black	2	No	1	1	High	500-1000	>40	>40	>110	>110	90-110	>110	4	3	>80	>80
163016	E00020190	E01004010	6	Active	7.74812	Male	Black	2	No	0	1	High	500-1000	>40	>40	>110	>110	>110	>110	4	3	>80	>80
163019	E00020077	E01003983	6	Active	7.85763	Male	Black	2	No	1	1	High	<500	>40	>40	>110	>110	>110	>110	5	3	>80	>80
163024	E00020056	E01032805	6	Active	8.21903	Male	Black	2	Yes	0	1	High	500-1000	>40	>40	>110	>110	90-110	90-110	3	2	>80	>80
163026	E00019709	E01003916	6	Active	8.12047	Female	Black	2	Yes	0	1	High	>1500	20-40	>40	>110	>110	>110	>110	4	2	>80	>80
163029	E00020064	E01003988	6	Active	8.34771	Female	Black	1	No	Unknown	1	High	<500	>40	>40	>110	>110	90-110	>110	4	1	51-80	>80
163032	E00020064	E01003988	6	Disagreement	7.54004	Female	White	2	Unknown	0	Unknown	Intermediate	<500	>40	>40	>110	>110	90-110	>110	4	1	51-80	>80
163034	E00020068	E01003989	6	Active	8.32854	Male	Black	2	No	Unknown	1	High	<500	>40	>40	>110	>110	90-110	>110	5	3	>80	>80
163036	E00020065	E01003983	6	Active	7.52635	Male	Black	2	Yes	0	0	High	<500	>40	>40	>110	>110	>110	>110	4	2	>80	>80
163037	E00020063	E01003989	6	Active	7.37851	Male	Black	2	Yes	0	1	High	<500	>40	>40	>110	>110	90-110	>110	5	3	>80	>80
163038	E00020171	E01004000	6	Active	7.59754	Female	Other	2	Yes	0	1	High	>1500	>40	>40	>110	>110	90-110	>110	3	1	>80	>80
163039	E00020186	E01004008	6	Passive	7.96715	Male	Black	2	No	1	1	High	500-1000	20-40	>40	>110	>110	>110	>110	4	2	>80	>80
163043	E00020072	E01003988	6	Active	7.40589	Male	Black	2	Yes	0	0	High	500-1000	>40	>40	>110	>110	>110	>110	5	4	>80	>80
163047	E00019958	E01003963	6	Active	8.33128	Female	White	2	No	0	1	High	>1500	>40	>40	>110	>110	>110	>110	4	2	>80	>80
163048	E00020070	E01003983	6	Active	7.73717	Female	Black	2	Yes	1	1	High	500-1000	>40	>40	>110	>110	90-110	>110	5	3	>80	>80
163145	E00020182	E01004007	6	Active	8.25736	Female	White	4	Yes	1	1	High	1000-1500	>40	>40	>110	>110	>110	>110	4	2	>80	>80
164001	E00020182	E01004007	6	Active	8.81588	Female	Black	2	No	1	1	High	1000-1500	>40	>40	>110	>110	>110	>110	4	2	>80	>80
164004	E00020075	E01003983	6	Disagreement	8.7091	Female	Black	4	No	1	1	High	<500	>40	>40	>110	>110	>110	>110	4	3	>80	>80
164006	E00020075	E01003983	6	Active	9.15537	Male	Black	2	No	1	0	High	<500	>40	>40	>110	>110	>110	>110	4	3	>80	>80
164008	E00020075	E01003983	6	Active	9.16632	Female	Black	3	No	1	1	High	<500	>40	>40	>110	>110	>110	>110	4	3	>80	>80
164016	E00020073	E01003989	6	Active	9.25667	Female	Black	2	No	0	0	High	<500	>40	>40	>110	>110	>110	>110	4	3	>80	>80
164021	E00020061	E01003989	6	Active	8.60507	Male	Other	3	No	1	1	High	500-1000	>40	>40	>110	>110	90-110	>110	4	3	>80	>80
164022	E00020061	E01003989	6	Active	9.36071	Female	Black	2	No	0	1	High	500-1000	>40	>40	>110	>110	90-110	>110	4	3	>80	>80
164028	E00020065	E01003983	6	Active	8.72553	Male	Black	2	No	0	0	High	<500	>40	>40	>110	>110	>110	>110	4	2	>80	>80
164029	E00019961	E01003963	6	Disagreement	8.92539	Female	Black	3	Yes	0	0	High	>1500	20-40	>40	<90	>110	>110	>110	4	2	>80	>80
164105	E00019719	E01003911	6	Active	9.36893	Female	Black	2	No	0	1	High	>1500	20-40	>40	>110	>110	>110	>110	4	2	>80	>80
164117	E00020080	E01003990	6	Disagreement	9.80698	Female	Black	3	Yes	0	1	High	500-1000	>40	>40	>110	>110	90-110	>110	5	3	>80	>80
164126	E00020209	E01032805	6	Disagreement	9.67556	Female	Black	2	Unknown	Unknown	Unknown	High	<500	>40	>40	>110	>110	90-110	90-110	3	2	>80	>80
164127	E00020067	E01003990	6	Active	9.51403	Male	Black	2	No	0	0	High	500-1000	>40	>40	>110	>110	90-110	>110	5	3	>80	>80
165003	E00020204	E01004012	6	Passive	9.6564	Female	Black	3	No	0	0	High	1000-1500	20-40	>40	90-110	>110	90-110	>110	4	2	>80	>80
165009	E00020061	E01003989	6	Active	9.49487	Female	Black	2	No	Unknown	0	High	500-1000	>40	>40	>110	>110	90-110	>110	4	3	>80	>80
165027	E00020158	E01004005	6	Active	9.52772	Female	Black	4	No	0	1	High	1000-1500	>40	>40	>110	>110	90-110	>110	4	2	>80	>80
165028	E00020060	E01003989	6	Disagreement	9.4538	Female	Black	2	No	2	1	High	1000-1500	>40	>40	>110	>110	>110	>110	4	3	>80	>80
165029	E00020069	E01003990	6	Active	9.75222	Female	Black	3	No	1	1	High	500-1000	>40	>40	>110	>110	90-110	>110	5	3	>80	>80
165031	E00020069	E01003990	6	Active	9.67283	Male	Black	2	No	0	1	High	500-1000	>40	>40	>110	>110	90-110	>110	5	3	>80	>80
165039	E00020183	E01032805	6	Active	10.1355	Female	Black	1	No	Unknown	0	High	500-1000	>40	>40	>110	>110	90-110	90-110	3	2	>80	>80
165041	E00020082	E01003984	6	Active	9.4757	Female	Other	2	No	1	1	High	1000-1500	>40	>40	>110	>110	>110	>110	3	2	>80	>80
165043	E00020082	E01003984	7	Active	10.1602	Female	Black	3	No	0	1	High	1000-1500	>40	>40	>110	>110	>110	>110	3	2	>80	>80
165046	E00020477	E01004067	7	Passive	9.39083	Female	Black	4	No	1	1	High	1000-1500	>40	>40	>110	>110	>110	>110	4	2	>80	>80
165050	E00020154	E01004003	7	Active	10.0096	Female	Other	2	Yes	1	0	High	1000-1500	>40	>40	>110	>110	90-110	>110	4	2	>80	>80
165122	E00168012	E01032805	7	Disagreement	11.0582	Male	Black	3	Yes	0	0	High	500-1000	>40	>40	>110	>110	90-110	90-110	3	1	>80	>80
165197	E00007643	E01001540	7	Active	10.2423	Male	Other	3	No	0	1	Low	500-1000	<20	20-83	<90	<90	<90	<90	3	1	21-50	21-50
171003	E00007643	E01001540	7	Active	6.03422	Female	White	2	Yes	1	1	High	500-1000	<20	20-84	<90	<90	<90	<90	3	1	21-50	21-50
171009	E00007664	E01001544	7	Active	5.75496	Female	White	2	No	2	2	Low	1000-1500	20-40	>40	<90	<90	<90	90-110	3	2	21-50	21-50
171010	E00007329	E01001471	7	Passive	5.85352	Female	White	2	No	2	1	Intermediate	>1500	<20	20-136	<90	<90	<90	<90	2	1	21-50	21-50
171011	E00007329	E01001471	7	Passive	6.21492	Male	White	2	No	0	1	Low	>1500	<20	20-137	<90	<90	<90	<90	2	1	21-50	21-50
171012	E00007500	E01001514	7	Passive	5.85079	Male	White	2	No	2	2	Intermediate	>1500	20-40	>40	<90	<90	<90	90-110	3	2	21-50	21-50
171013	E00007626	E01001539	7	Active	5.6564	Female	Other	2	No	1	1	Low	500-1000	<20	>40	<90	<90	<90	<90	4	2	21-50	21-50
171014	E00007638	E01001538	7	Active	6.22313	Male	White	2	No	2	2	Low	1000-1500	<20	<20	<90	<90	<90	<90	3	1	21-50	21-50
171015	E00007648	E01001540	7	Active	5.43737	Male	White	2	No	1	2	Low	500-1000	<20	20-95	<90	<90	<90	<90	3	2	21-50	21-50
171016	E00007218	E01001450	7	Passive	5.48939	Male	White	2	No	2	2	Intermediate	>1500	20-40	>40	90-110	>110	<90	90-110	4	1	21-50	21-50
171017	E00007328	E01001469	7	Active	6.10541	Female	Other	2	No	2	2	Low	>1500	<20	20-76	<90	<90	<90	<90	3	1	21-50	21-50
171018	E00007641	E01001541	7	Active	6.39288	Male	White	2	No	1	1	Low	500-1000	<20	20-90	<90	<90	<90	<90	3	2	21-50	21-50
171022	E00007622	E01001538	7	Active	5.5551	Female	White	2	No	1	1	Low	>1500	<20	<20	<90	<90	<90	90-110	2	1	21-50	21-50
171023	E00007212	E01001457	7	Passive	6.03422	Male	Other	3	No	2	2	Low	>1500	20-40	>40	<90	>110	<90	90-110	3	1	21-50	21-50
171024	E00007661	E01001536	7	Active	6.12731	Female	White	2	No	1	1	Low	>1500	20-40	>40	90-110	>110	<90	90-110	4	3	21-50	21-50
171025	E00007632	E01001539	7	Active	5.97125	Male	White	4	No	2	1	Low	500-1000	<20	>40	<90	<90	<90	<90	3	2	21-50	21-50
171027	E00007033	E01001412	7	Passive	6.0178	Female	White	2	No	1	1	High	>1500	>40	>40	<90	>110	<90	90-110	2	1	21-50	21-50
171028	E00007526	E01001518	7	Passive	5.74675	Female	Other	3	No	0	1	Intermediate	>1500	>40	>40	<90	>110	<90	90-110	3	1	21-50	51-80
171030	E00006995	E01001413	7	Passive	5.94387	Female	Other	2	No	2	2	Low	>1500	>40	>40	<90	>110	<90	90-110	3	1	21-50	21-50
171031	E00171152	E01001450	7	Disagreement	6.29706	Male	White	4	No	1	1	Intermediate	1000-1500	20-40	>40	90-110	>110	<90	90-110	4	3	21-50	21-50
171033	E00007016	E01001409	7	Passive	6.35729	Male	White	2	No	2	2	High	>1500	20-40	>40	<90	>110	<90	90-110	2	1	21-50	21-50
171034	E00007227	E01001451	7	Passive	5.68925	Female	White	2	No	2	2	Low	>1500	20-40	>40	<90	>110	<90	90-110	3	1	21-50	21-50
171038	E00007166	E01001439	7	Passive	5.64819	Female	White	2	No	1	1	High	>1500	20-40	>40	<90	>110	90-110	90-110	3	1	21-50	21-50
171040	E00006982	E01001405	7	Passive	5.87269	Female	White	2	No	1	2	Low	>1500	20-40	>40	<90	>110	<90	90-110	3	1	21-50	21-50
171041	E00007326	E01001468	7	Disagreement	6.23409	Male	White	2	No	1	1	Intermediate	>1500	<20	20-146	<90	<90	<90	<90	2	1	21-50	21-50
171042	E00006971	E01001403	7	Passive	5.7796	Male	White	2	No	1	1	Low	>1500	20-40	>40	<90	>110	90-110	90-110	3	1	21-50	21-50
171044	E00007019	E01001411	7	Disagreement	5.98768	Male	White	2	No	1	1	Low	500-1000	<20	<20	<90	<90	<90	<90	4	2	21-50	21-50
171049	E00007220	E01001450	7	Active	6.19849	Male	Other	2	No	1	1	Low	>1500	20-40	>40	90-110	>110	<90	90-110	4	3	21-50	21-50
171051	E00007024	E01001408	7	Active	6.11362	Female	White	2	Unknown	0	1	Low	500-1000	<20	20-96	<90	<90	<90	<90	4	2	21-50	21-50
171053	E00007640	E01001539	7	Active	6.29979	Female	White	2	No	2	1	Low	500-1000	<20	<20	<90	<90	<90	90-110	3	1	21-50	21-50
171055	E00007632	E01001539	7	Passive	6.1848	Female	Black	2	No	2	2	Low	500-1000	<20	>40	<90	<90	<90	<90	3	2	21-50	21-50
171057	E00007012	E01001409	7	Passive	5.62081	Female	South Asian	2	No	1	1	High	>1500	20-40	>40	<90	>110	<90	90-110	2	1	21-50	21-50
171059	E00007219	E01001453	7	Disagreement	5.94114	Female	White	2	No	1	2	Low	>1500	<20	>40	<90	>110	<90	90-110	3	1	21-50	21-50
171061	E00007245	E01001455	7	Passive	5.48118	Female	White	2	No	2	1	Low	>1500	20-40	>40	<90	>110	<90	90-110	3	1	21-50	21-50
171065	E00007523	E01001513	7	Passive	6.15469	Female	White	4	No	2	2	High	>1500	>40	>40	<90	>110	<90	90-110	3	1	21-50	51-80
171067	E00007650	E01001543	7	Active	6.28337	Male	White	2	No	2	1	Low	500-1000	<20	<20	<90	<90	<90	<90	3	2	21-50	21-50
171069	E00007628	E01001540	7	Passive	5.95756	Female	White	2	No	1	1	Low	500-1000	<20	20-93	<90	<90	<90	<90	3	1	21-50	21-50
171071	E00007536	E01001511	7	Disagreement	6.00958	Female	White	2	Yes	0	0	Low	>1500	20-40	>40	<90	>110	<90	90-110	3	1	21-50	21-50
171073	E00007020	E01001408	7	Disagreement	5.47844	Male	White	2	No	1	1	Low	500-1000	<20	<20	<90	<90	<90	<90	3	2	21-50	21-50
171074	E00007019	E01001411	7	Active	6.07803	Female	White	2	No	1	1	Low	500-1000	<20	<20	<90	<90	<90	<90	4	2	21-50	21-50
171076	E00007331	E01001469	7	Passive	5.59617	Female	White	2	No	1	1	Intermediate	1000-1500	<20	20-79	<90	<90	<90	<90	3	1	21-50	21-50
171077	E00007329	E01001471	7	Passive	5.94935	Male	White	2	No	2	1	Low	>1500	<20	20-138	<90	<90	<90	<90	2	1	21-50	21-50
171078	E00007666	E01001537	7	Passive	5.42642	Female	White	3	No	1	1	Low	>1500	<20	<20	<90	<90	<90	90-110	3	1	21-50	21-50
171079	E00007622	E01001538	7	Active	5.75496	Female	White	2	No	2	1	Low	>1500	<20	<20	<90	<90	<90	90-110	2	1	21-50	21-50
171081	E00007642	E01001541	7	Active	6.2642	Male	White	2	No	2	1	Low	<500	<20	>40	<90	>110	<90	90-110	3	1	21-50	21-50
171082	E00007757	E01001569	7	Passive	5.79877	Male	White	2	No	2	1	Low	>1500	<20	>40	<90	>110	<90	90-110	3	1	21-50	21-50
171084	E00007652	E01001541	7	Active	6.21766	Male	Other	2	No	1	1	Low	500-1000	20-40	>40	<90	<90	<90	90-110	4	2	21-50	21-50
171085	E00007633	E01001538	7	Passive	6.05613	Female	White	2	No	2	2	Low	1000-1500	<20	<20	<90	<90	<90	<90	3	1	21-50	21-50
171087	E00007307	E01001470	7	Passive	5.84805	Male	White	3	No	1	2	Low	>1500	20-40	>40	<90	>110	<90	90-110	3	1	21-50	21-50
171088	E00007420	E01001493	7	Passive	5.76318	Female	White	2	No	2	1	Low	>1500	20-40	>40	<90	>110	90-110	90-110	3	1	21-50	21-50
171089	E00007647	E01001538	7	Active	5.89185	Male	White	2	No	2	2	Low	>1500	20-40	>40	<90	>110	<90	90-110	3	1	21-50	21-50
171090	E00007655	E01001543	7	Passive	6.18207	Female	White	2	No	2	2	Low	>1500	20-40	>40	<90	>110	<90	90-110	3	1	21-50	21-50
171101	E00006981	E01001406	7	Passive	6.89938	Male	White	1	No	1	1	Intermediate	>1500	20-40	>40	<90	>110	<90	90-110	3	1	21-50	21-50
171119	E00006954	E01001398	7	Active	7.31006	Male	White	3	No	1	1	Intermediate	>1500	20-40	>40	<90	>110	<90	90-110	3	1	21-50	21-50
171120	E00007022	E01001411	7	Active	6.92676	Female	White	2	No	2	2	Low	500-1000	<20	<20	<90	<90	<90	<90	4	2	21-50	21-50
171132	E00007629	E01001539	7	Disagreement	7.40041	Female	Other	2	No	2	2	Low	1000-1500	<20	<20	<90	<90	<90	<90	3	1	21-50	21-50
171139	E00007664	E01001544	7	Disagreement	7.17043	Female	White	2	No	1	2	Low	1000-1500	20-40	>40	<90	<90	<90	90-110	3	2	21-50	21-50
171146	E00007641	E01001541	7	Passive	7.3128	Male	Black	2	No	2	2	Low	500-1000	<20	20-92	<90	<90	<90	<90	3	2	21-50	21-50
171152	E00007022	E01001411	7	Active	7.62765	Female	White	2	No	2	2	Low	500-1000	<20	<20	<90	<90	<90	<90	4	2	21-50	21-50
171160	E00007656	E01001542	7	Active	6.84189	Male	Other	2	Yes	2	1	Low	500-1000	<20	<20	<90	<90	<90	<90	4	2	21-50	21-50
171164	E00007651	E01001543	7	Active	7.63313	Male	Other	2	No	1	1	Intermediate	1000-1500	<20	<20	<90	<90	<90	<90	3	1	21-50	21-50
171183	E00007628	E01001540	7	Active	7.72348	Male	White	2	No	1	1	Low	500-1000	<20	20-94	<90	<90	<90	<90	3	1	21-50	21-50
171193	E00007647	E01001538	7	Active	7.2553	Female	Other	2	No	0	1	Low	>1500	20-40	>40	<90	>110	<90	90-110	3	1	21-50	21-50
171194	E00007028	E01001409	7	Passive	7.77276	Male	White	2	No	2	1	Low	>1500	20-40	>40	<90	>110	<90	90-110	3	1	21-50	21-50
171195	E00007509	E01001515	7	Passive	7.73169	Male	White	2	No	2	2	High	>1500	>40	>40	<90	>110	<90	90-110	3	1	21-50	51-80
171197	E00171153	E01001450	7	Passive	7.72348	Female	White	2	No	0	0	High	>1500	20-40	>40	90-110	>110	<90	90-110	4	3	21-50	21-50
171198	E00007029	E01001412	7	Active	7.21697	Female	White	2	No	0	0	Intermediate	>1500	>40	>40	<90	>110	<90	<90	3	1	<20	21-50
173001	E00007029	E01001412	7	Passive	7.84668	Male	White	2	No	1	1	High	>1500	>40	>40	<90	>110	<90	<90	3	1	<20	21-50
173003	E00007624	E01001537	7	Disagreement	8.27105	Female	White	2	No	2	2	Low	>1500	20-40	>40	<90	>110	<90	90-110	3	1	21-50	21-50
173004	E00007624	E01001537	7	Active	8.13963	Female	White	3	No	2	2	Low	>1500	20-40	>40	<90	>110	<90	90-110	3	1	21-50	21-50
173006	E00006995	E01001413	7	Passive	7.50445	Female	White	3	No	2	2	Low	>1500	>40	>40	<90	>110	<90	90-110	3	1	21-50	21-50
173007	E00007326	E01001468	7	Disagreement	8.08761	Male	White	2	No	1	1	Intermediate	>1500	<20	20-144	<90	<90	<90	<90	2	1	21-50	21-50
173009	E00006991	E01001413	7	Disagreement	8.1807	Male	White	2	No	1	1	Low	>1500	<20	<20	<90	<90	<90	<90	3	2	21-50	21-50
173010	E00007630	E01001539	7	Active	7.92334	Male	White	2	No	2	1	Low	1000-1500	<20	>40	<90	<90	<90	<90	3	1	21-50	21-50
173012	E00007664	E01001544	7	Active	8.17522	Male	White	2	No	2	2	Low	1000-1500	20-40	>40	<90	<90	<90	90-110	3	2	21-50	21-50
173014	E00007242	E01001456	7	Passive	7.86858	Male	White	2	No	2	2	Low	>1500	<20	>40	<90	>110	<90	90-110	3	1	21-50	21-50
173015	E00006969	E01001402	7	Passive	7.44422	Female	Black	2	Yes	1	1	Low	>1500	20-40	>40	<90	>110	90-110	90-110	3	1	21-50	21-50
173016	E00007651	E01001543	7	Active	7.79466	Male	Other	2	No	2	2	Low	1000-1500	<20	<20	<90	<90	<90	<90	3	1	21-50	21-50
173017	E00007328	E01001469	7	Active	7.92608	Female	Other	2	No	2	2	Low	>1500	<20	20-77	<90	<90	<90	<90	3	1	21-50	21-50
173018	E00007014	E01001414	7	Passive	7.80287	Female	South Asian	2	No	1	1	High	1000-1500	<20	20-88	<90	<90	<90	<90	4	2	21-50	21-50
173020	E00007216	E01001451	7	Passive	8.24367	Female	White	2	No	2	2	Low	>1500	<20	>40	<90	>110	<90	90-110	3	1	21-50	21-50
173021	E00007653	E01001536	7	Active	8.20808	Male	White	2	No	2	1	Low	1000-1500	<20	20-324	<90	>110	<90	<90	4	2	21-50	21-50
173023	E00007622	E01001538	7	Active	7.63587	Female	White	2	No	1	1	Low	>1500	<20	<20	<90	<90	<90	90-110	2	1	21-50	21-50
173024	E00007146	E01001440	7	Disagreement	7.59206	Female	Black	2	No	1	1	High	>1500	20-40	>40	<90	>110	<90	90-110	3	1	21-50	21-50
173026	E00007658	E01001544	7	Active	7.58385	Male	White	2	No	1	1	Low	1000-1500	20-40	>40	<90	<90	<90	90-110	3	1	21-50	21-50
173027	E00007299	E01001472	7	Active	7.93155	Male	White	2	No	1	2	Low	>1500	<20	20-319	<90	>110	<90	<90	3	1	21-50	21-50
173028	E00007235	E01001455	7	Passive	7.68241	Male	Black	2	No	1	1	High	>1500	20-40	>40	<90	>110	<90	90-110	3	1	21-50	21-50
173031	E00007534	E01001512	7	Active	7.7974	Male	White	2	No	2	2	Intermediate	>1500	20-40	>40	<90	<90	<90	90-110	3	2	21-50	21-50
173032	E00007534	E01001512	7	Passive	7.5373	Female	Other	2	Yes	2	1	Low	>1500	20-40	>40	<90	<90	<90	90-110	3	2	21-50	21-50
173033	E00007000	E01001408	7	Active	7.55373	Male	White	2	No	1	1	Low	1000-1500	<20	<20	<90	<90	<90	<90	3	2	21-50	21-50
173034	E00007304	E01001472	7	Passive	8.29295	Female	White	2	No	2	2	Low	1000-1500	<20	20-321	<90	>110	<90	<90	3	1	21-50	21-50
173035	E00007326	E01001468	7	Passive	8.08487	Male	White	2	No	1	1	Intermediate	>1500	<20	20-145	<90	<90	<90	<90	2	1	21-50	21-50
173037	E00007013	E01001414	7	Passive	7.86311	Female	White	2	No	2	2	High	>1500	<20	20-87	<90	<90	<90	<90	3	1	21-50	21-50
173038	E00007014	E01001414	7	Disagreement	7.65777	Female	White	3	No	1	1	High	1000-1500	<20	20-89	<90	<90	<90	<90	4	2	21-50	21-50
173039	E00007315	E01001470	7	Passive	7.52361	Male	Other	2	No	1	2	Low	>1500	20-40	>40	<90	>110	<90	90-110	3	1	21-50	21-50
173040	E00007019	E01001411	7	Disagreement	7.86585	Male	White	2	No	1	1	Low	500-1000	<20	<20	<90	<90	<90	<90	4	2	21-50	21-50
173041	E00006992	E01001413	7	Passive	7.65777	Female	White	2	No	2	2	Low	1000-1500	<20	20-98	<90	<90	<90	<90	3	2	21-50	21-50
173042	E00007536	E01001511	7	Active	8.19439	Male	White	2	Yes	0	0	Low	>1500	20-40	>40	<90	>110	<90	90-110	3	1	21-50	21-50
173043	E00007241	E01001456	7	Disagreement	7.47981	Female	South Asian	2	No	1	1	Intermediate	>1500	<20	>40	<90	>110	<90	90-110	3	1	21-50	21-50
173045	E00007241	E01001456	7	Passive	8.37509	Male	White	2	No	2	1	Low	>1500	<20	>40	<90	>110	<90	90-110	3	1	21-50	21-50
173046	E00007019	E01001411	7	Active	7.98905	Female	White	2	No	1	1	Low	500-1000	<20	<20	<90	<90	<90	<90	4	2	21-50	21-50
173047	E00006994	E01001413	7	Passive	8.21081	Female	Other	2	No	2	2	Low	1000-1500	<20	<20	<90	<90	<90	<90	3	1	21-50	21-50
173048	E00007308	E01001472	7	Active	7.74264	Male	White	2	No	1	1	Low	>1500	<20	20-322	<90	>110	<90	<90	3	1	21-50	21-50
173049	E00006998	E01001413	7	Passive	7.5154	Male	White	2	No	2	1	Low	1000-1500	<20	20-100	<90	<90	<90	<90	3	2	21-50	21-50
173050	E00006998	E01001413	7	Passive	7.70979	Female	White	1	No	1	2	Low	1000-1500	<20	20-101	<90	<90	<90	<90	3	2	21-50	21-50
173051	E00007643	E01001540	7	Active	7.92608	Male	White	2	No	1	1	Low	500-1000	<20	20-80	<90	<90	<90	<90	3	1	21-50	21-50
173052	E00007022	E01001411	7	Active	8.24914	Male	White	2	No	1	1	Low	500-1000	<20	<20	<90	<90	<90	<90	4	2	21-50	21-50
173053	E00007013	E01001414	7	Passive	8.0794	Male	White	3	No	1	2	High	>1500	<20	20-85	<90	<90	<90	<90	3	1	21-50	21-50
173054	E00007013	E01001414	7	Passive	7.96988	Female	Black	2	No	2	2	Low	>1500	<20	20-86	<90	<90	<90	<90	3	1	21-50	21-50
173055	E00007632	E01001539	7	Active	8.14784	Male	White	3	No	2	1	Low	500-1000	<20	>40	<90	<90	<90	<90	3	2	21-50	21-50
173056	E00007303	E01001470	7	Passive	7.59206	Female	White	3	No	2	1	Low	>1500	<20	20-134	<90	<90	<90	<90	2	1	21-50	21-50
173057	E00007647	E01001538	7	Disagreement	8.1588	Male	White	2	No	2	2	Low	>1500	20-40	>40	<90	>110	<90	90-110	3	1	21-50	21-50
173058	E00007633	E01001538	7	Active	7.85763	Male	South Asian	2	No	2	1	Low	1000-1500	<20	<20	<90	<90	<90	<90	3	1	21-50	21-50
173059	E00007020	E01001408	7	Disagreement	8.24641	Male	White	2	No	1	1	Low	500-1000	<20	<20	<90	<90	<90	<90	3	2	21-50	21-50
173060	E00006995	E01001413	7	Passive	7.98631	Female	Other	2	No	2	2	Low	>1500	>40	>40	<90	>110	<90	90-110	3	1	21-50	21-50
173061	E00007293	E01001469	7	Passive	8.00274	Male	White	2	No	1	1	Intermediate	>1500	<20	20-141	<90	<90	<90	<90	2	1	21-50	21-50
173062	E00007227	E01001451	7	Passive	8.35866	Male	White	2	No	2	2	Low	>1500	20-40	>40	<90	>110	<90	90-110	3	1	21-50	21-50
173063	E00007004	E01001411	7	Disagreement	8.40246	Male	White	2	No	2	2	Low	500-1000	<20	<20	<90	<90	<90	<90	3	2	21-50	21-50
173064	E00007004	E01001411	7	Passive	7.436	Female	White	2	No	2	2	Low	500-1000	<20	<20	<90	<90	<90	<90	3	2	21-50	21-50
173065	E00007649	E01001536	7	Active	8.3039	Male	Other	2	No	2	2	Low	500-1000	20-40	>40	<90	>110	<90	90-110	3	2	21-50	21-50
173066	E00007518	E01001516	7	Disagreement	7.86311	Male	White	2	No	2	2	High	>1500	20-40	>40	<90	>110	90-110	90-110	3	1	21-50	21-50
173067	E00007518	E01001516	7	Disagreement	7.79192	Female	Black	2	No	2	1	Low	>1500	20-40	>40	<90	>110	90-110	90-110	3	1	21-50	21-50
173068	E00007662	E01001544	7	Active	8.16153	Male	White	1	No	2	1	Low	500-1000	20-40	>40	<90	<90	<90	90-110	4	2	21-50	21-50
173069	E00006971	E01001403	7	Passive	7.55921	Male	White	2	No	1	1	Low	>1500	20-40	>40	<90	>110	90-110	90-110	3	1	21-50	21-50
173070	E00006992	E01001413	7	Disagreement	8.21629	Female	White	2	No	1	1	Low	1000-1500	<20	20-97	<90	<90	<90	<90	3	2	21-50	21-50
173071	E00007326	E01001468	7	Disagreement	7.80014	Male	White	2	No	2	1	Intermediate	>1500	<20	20-142	<90	<90	<90	<90	2	1	21-50	21-50
173072	E00006951	E01001401	7	Passive	8.31211	Female	White	2	No	1	2	Low	>1500	20-40	>40	<90	>110	<90	90-110	3	1	21-50	51-80
173073	E00007638	E01001538	7	Active	7.72621	Female	White	2	No	2	2	Low	1000-1500	<20	<20	<90	<90	<90	<90	3	1	21-50	21-50
173074	E00007239	E01001455	7	Active	7.66051	Female	White	2	No	2	2	Low	>1500	20-40	>40	<90	>110	<90	90-110	3	1	21-50	21-50
173075	E00007647	E01001538	7	Active	7.49624	Male	White	2	No	2	2	Low	>1500	20-40	>40	<90	>110	<90	90-110	3	1	21-50	21-50
173076	E00007647	E01001538	7	Passive	7.92608	Female	White	2	No	1	2	Low	>1500	20-40	>40	<90	>110	<90	90-110	3	1	21-50	21-50
173077	E00007641	E01001541	7	Disagreement	7.85216	Female	White	2	No	1	1	Low	500-1000	<20	20-91	<90	<90	<90	<90	3	2	21-50	21-50
173078	E00007505	E01001514	7	Passive	8.14237	Female	South Asian	2	No	1	1	Intermediate	>1500	20-40	>40	<90	>110	<90	90-110	3	2	21-50	21-50
173079	E00007629	E01001539	7	Active	7.79466	Male	White	2	No	2	1	Low	1000-1500	<20	<20	<90	<90	<90	<90	3	1	21-50	21-50
173081	E00007523	E01001513	7	Passive	7.48255	Male	White	2	No	1	1	Intermediate	>1500	>40	>40	<90	>110	<90	90-110	3	1	21-50	51-80
173082	E00007523	E01001513	7	Passive	8.33402	Male	White	2	No	2	2	High	>1500	>40	>40	<90	>110	<90	90-110	3	1	21-50	51-80
173085	E00007241	E01001456	7	Active	8.0219	Female	White	2	No	1	1	Low	>1500	<20	>40	<90	>110	<90	90-110	3	1	21-50	21-50
173086	E00007018	E01001410	7	Passive	8.08761	Male	White	2	Yes	2	1	High	>1500	<20	20-102	<90	<90	<90	90-110	3	1	21-50	21-50
173088	E00007018	E01001410	7	Passive	8.0219	Male	White	4	No	1	2	Low	>1500	<20	20-103	<90	<90	<90	90-110	3	1	21-50	21-50
173089	E00007647	E01001538	7	Disagreement	7.67693	Female	White	2	No	2	2	Low	>1500	20-40	>40	<90	>110	<90	90-110	3	1	21-50	21-50
173105	E00007658	E01001544	7	Active	8.82683	Male	White	2	No	2	2	Low	1000-1500	20-40	>40	<90	<90	<90	90-110	3	1	21-50	21-50
173144	E00007244	E01001456	7	Passive	8.97467	Male	White	2	No	1	1	Low	>1500	<20	>40	<90	>110	<90	90-110	2	1	21-50	21-50
173190	E00007332	E01001471	7	Passive	9.12252	Male	White	2	No	2	2	Low	>1500	<20	20-139	<90	<90	<90	<90	2	1	21-50	21-50
173198	E00006988	E01001401	7	Active	8.82683	Male	White	2	Yes	0	1	Low	>1500	20-40	>40	<90	>110	<90	90-110	3	1	21-50	21-50
175002	E00006988	E01001401	7	Passive	10.2231	Male	White	4	No	2	1	Low	>1500	20-40	>40	<90	>110	<90	90-110	3	1	21-50	21-50
175003	E00006979	E01001405	7	Passive	10.2478	Male	White	2	No	1	1	Low	>1500	20-40	>40	90-110	>110	<90	90-110	4	3	21-50	21-50
175004	E00007655	E01001543	7	Passive	9.54689	Male	White	2	No	1	1	Intermediate	>1500	20-40	>40	<90	>110	<90	90-110	3	1	21-50	21-50
175005	E00007019	E01001411	7	Disagreement	9.5989	Female	Black	3	Yes	1	2	Low	500-1000	<20	<20	<90	<90	<90	<90	4	2	21-50	21-50
175006	E00007656	E01001542	7	Active	9.96578	Male	Other	2	No	0	0	Intermediate	500-1000	<20	<20	<90	<90	<90	<90	4	2	21-50	21-50
175007	E00007657	E01001544	7	Active	9.74401	Male	White	2	No	1	1	Low	500-1000	20-40	>40	<90	<90	<90	90-110	4	3	21-50	21-50
175008	E00007652	E01001541	7	Active	9.74127	Male	Other	2	No	1	2	Low	500-1000	20-40	>40	<90	<90	<90	90-110	4	2	21-50	21-50
175012	E00007241	E01001456	7	Mixed	9.9165	Male	White	2	No	2	2	Low	>1500	<20	>40	<90	>110	<90	90-110	3	1	21-50	21-50
175013	E00007039	E01001416	7	Active	9.9165	Female	Other	2	No	2	2	Low	>1500	<20	>40	<90	>110	<90	90-110	2	1	21-50	21-50
175016	E00007328	E01001469	7	Passive	9.78782	Male	South Asian	2	No	0	1	Intermediate	>1500	<20	20-78	<90	<90	<90	<90	3	1	21-50	21-50
175017	E00007224	E01001453	7	Passive	9.92471	Female	White	2	No	2	2	Low	>1500	<20	>40	<90	>110	<90	90-110	2	1	21-50	21-50
175019	E00007643	E01001540	7	Active	10.2587	Male	White	2	No	1	1	Low	500-1000	<20	20-81	<90	<90	<90	<90	3	1	21-50	21-50
175020	E00007643	E01001540	7	Active	10.1383	Male	White	2	No	1	1	Low	500-1000	<20	20-82	<90	<90	<90	<90	3	1	21-50	21-50
175023	E00007333	E01001469	7	Disagreement	10.36	Female	Other	2	No	1	1	Intermediate	>1500	<20	20-317	<90	>110	<90	<90	3	1	21-50	21-50
175024	E00007333	E01001469	7	Passive	10.1547	Female	South Asian	3	No	1	1	High	>1500	<20	20-318	<90	>110	<90	<90	3	1	21-50	21-50
175026	E00006998	E01001413	7	Disagreement	10.1164	Female	White	2	No	2	2	Low	1000-1500	<20	20-99	<90	<90	<90	<90	3	2	21-50	21-50
175028	E00007471	E01001504	7	Passive	9.56879	Male	Other	2	Yes	1	1	High	>1500	>40	>40	90-110	>110	<90	90-110	3	1	21-50	51-80
175030	E00007211	E01001457	7	Active	9.52225	Male	White	2	No	0	1	Low	1000-1500	<20	>40	<90	>110	<90	90-110	3	1	21-50	21-50
175032	E00007227	E01001451	7	Passive	9.577	Male	White	2	No	2	2	Low	>1500	20-40	>40	<90	>110	<90	90-110	3	1	21-50	21-50
175033	E00007227	E01001451	7	Active	10.1081	Female	White	2	No	2	2	Low	>1500	20-40	>40	<90	>110	<90	90-110	3	1	21-50	21-50
175034	E00006995	E01001413	7	Passive	10.0096	Male	White	2	No	2	2	Low	>1500	>40	>40	<90	>110	<90	90-110	3	1	21-50	21-50
175035	E00006995	E01001413	7	Passive	10.1328	Female	White	2	No	2	2	Low	>1500	>40	>40	<90	>110	<90	90-110	3	1	21-50	21-50
175036	E00007239	E01001455	7	Passive	9.93018	Female	White	4	No	1	2	Low	>1500	20-40	>40	<90	>110	<90	90-110	3	1	21-50	21-50
175037	E00007166	E01001439	7	Passive	9.51951	Female	White	2	Unknown	2	2	Low	>1500	20-40	>40	<90	>110	90-110	90-110	3	1	21-50	21-50
175038	E00007166	E01001439	7	Passive	9.9384	Female	White	3	No	1	1	High	>1500	20-40	>40	<90	>110	90-110	90-110	3	1	21-50	21-50
175040	E00007383	E01001487	7	Disagreement	9.6345	Male	Black	2	Yes	1	1	Low	>1500	20-40	>40	<90	>110	90-110	90-110	3	1	21-50	51-80
175041	E00007662	E01001544	7	Active	9.69747	Female	White	2	No	1	2	Low	500-1000	20-40	>40	<90	<90	<90	90-110	4	2	21-50	21-50
175042	E00007632	E01001539	7	Active	10.3682	Male	Other	2	No	1	1	Low	500-1000	<20	>40	<90	<90	<90	<90	3	2	21-50	21-50
175043	E00007632	E01001539	7	Disagreement	9.89733	Male	Other	3	No	1	1	Intermediate	500-1000	<20	>40	<90	<90	<90	<90	3	2	21-50	21-50
175044	E00007789	E01001567	7	Passive	9.94935	Male	White	3	No	0	1	Low	>1500	<20	>40	<90	>110	<90	90-110	2	1	21-50	21-50
175045	E00007789	E01001567	7	Active	9.60164	Female	White	2	Yes	2	0	Low	>1500	<20	>40	<90	>110	<90	90-110	2	1	21-50	21-50
175046	E00007022	E01001411	7	Active	10.308	Female	White	2	No	1	2	Low	500-1000	<20	<20	<90	<90	<90	<90	4	2	21-50	21-50
175047	E00006994	E01001413	7	Disagreement	10.0123	Male	Other	2	No	2	2	Low	1000-1500	<20	<20	<90	<90	<90	<90	3	1	21-50	21-50
175048	E00007647	E01001538	7	Passive	10.2478	Male	White	2	No	1	2	Low	>1500	20-40	>40	<90	>110	<90	90-110	3	1	21-50	21-50
175050	E00007012	E01001409	7	Passive	10.0452	Female	White	2	No	2	2	High	>1500	20-40	>40	<90	>110	<90	90-110	2	1	21-50	21-50
175051	E00007647	E01001538	7	Active	9.80698	Male	White	2	No	2	2	Low	>1500	20-40	>40	<90	>110	<90	90-110	3	1	21-50	21-50
175053	E00007656	E01001542	7	Active	10.4066	Male	White	2	No	1	1	Intermediate	500-1000	<20	<20	<90	<90	<90	<90	4	2	21-50	21-50
175056	E00007701	E01001546	7	Disagreement	9.88638	Female	Black	2	No	1	2	Intermediate	>1500	20-40	>40	<90	>110	<90	90-110	3	1	21-50	21-50
175062	E00007245	E01001455	7	Passive	9.48118	Male	White	2	No	2	1	Low	>1500	20-40	>40	<90	>110	<90	90-110	3	1	21-50	21-50
175065	E00007637	E01001536	7	Disagreement	10.3107	Female	White	2	No	2	2	Low	500-1000	<20	20-323	<90	>110	<90	<90	3	2	21-50	21-50
175066	E00007000	E01001408	7	Disagreement	10.0534	Male	White	3	No	1	1	Low	1000-1500	<20	<20	<90	<90	<90	<90	3	2	21-50	21-50
175067	E00007638	E01001538	7	Passive	9.9822	Male	White	2	No	2	1	Low	1000-1500	<20	<20	<90	<90	<90	<90	3	1	21-50	21-50
175068	E00007624	E01001537	7	Disagreement	9.91102	Male	White	2	No	2	2	Low	>1500	20-40	>40	<90	>110	<90	90-110	3	1	21-50	21-50
175070	E00007303	E01001470	7	Passive	9.90554	Female	White	2	No	2	2	Low	>1500	<20	20-135	<90	<90	<90	<90	2	1	21-50	21-50
175072	E00007326	E01001468	7	Passive	9.48118	Female	White	2	No	1	1	Intermediate	>1500	<20	20-143	<90	<90	<90	<90	2	1	21-50	21-50
175073	E00007789	E01001567	7	Disagreement	10.1793	Female	White	2	No	2	1	Low	>1500	<20	>40	<90	>110	<90	90-110	2	1	21-50	21-50
175074	E00007518	E01001516	7	Passive	9.53046	Male	Black	2	No	2	2	High	>1500	20-40	>40	<90	>110	90-110	90-110	3	1	21-50	21-50
175075	E00006966	E01001399	7	Active	9.98768	Male	White	2	No	1	1	Intermediate	>1500	20-40	>40	<90	>110	<90	90-110	3	1	21-50	21-50
175077	E00007649	E01001536	7	Active	10.1684	Male	White	2	No	2	1	Low	500-1000	20-40	>40	<90	>110	<90	90-110	3	2	21-50	21-50
175078	E00007649	E01001536	7	Passive	10.0424	Male	White	2	No	0	2	Low	500-1000	20-40	>40	<90	>110	<90	90-110	3	2	21-50	21-50
175079	E00007529	E01001518	7	Passive	10.3573	Female	South Asian	3	No	1	1	Intermediate	>1500	>40	>40	<90	>110	<90	90-110	3	2	21-50	21-50
175081	E00007658	E01001544	7	Active	9.75222	Female	White	2	No	1	2	Low	1000-1500	20-40	>40	<90	<90	<90	90-110	3	1	21-50	21-50
175082	E00006997	E01001410	7	Passive	10.3546	Female	Black	2	No	2	2	High	>1500	<20	>40	<90	<90	<90	90-110	2	1	21-50	21-50
175083	E00007022	E01001411	7	Active	10.2998	Female	White	2	No	1	1	Low	500-1000	<20	<20	<90	<90	<90	<90	4	2	21-50	21-50
175086	E00007658	E01001544	7	Active	9.58795	Female	White	2	No	1	1	Low	1000-1500	20-40	>40	<90	<90	<90	90-110	3	1	21-50	21-50
175089	E00007652	E01001541	7	Active	10.0096	Male	Other	2	No	1	1	Low	500-1000	20-40	>40	<90	<90	<90	90-110	4	2	21-50	21-50
175090	E00007000	E01001408	7	Disagreement	9.5332	Female	White	2	No	2	2	Intermediate	1000-1500	<20	<20	<90	<90	<90	<90	3	2	21-50	21-50
175114	E00007257	E01001464	7	Passive	11.3977	Male	White	2	No	1	1	High	>1500	20-40	>40	<90	>110	90-110	90-110	3	1	21-50	21-50
175115	E00000582	E01000119	7	Passive	11.3758	Female	Other	3	No	1	1	High	>1500	20-40	>40	<90	>110	<90	90-110	2	1	21-50	21-50
175125	E00007022	E01001411	7	Disagreement	10.8528	Male	White	2	No	1	1	Low	500-1000	<20	<20	<90	<90	<90	<90	4	2	21-50	21-50
175127	E00007299	E01001472	7	Active	11.3374	Female	Other	2	Yes	2	2	Low	>1500	<20	20-320	<90	>110	<90	<90	3	1	21-50	21-50
175163	E00007660	E01001544	8	Passive	10.8392	Male	White	2	No	2	2	Low	1000-1500	20-40	>40	<90	<90	<90	90-110	3	1	21-50	21-50
175185	E00007222	E01001451	8	Passive	11.1376	Female	White	2	No	2	2	Low	>1500	20-40	>40	90-110	>110	<90	90-110	4	1	21-50	21-50
175187	E00007488	E01001502	8	Passive	10.809	Male	White	2	No	1	1	Low	>1500	>40	>40	<90	>110	<90	90-110	3	1	21-50	51-80
175198	E00007332	E01001471	8	Passive	11.091	Male	Black	2	No	1	1	Intermediate	>1500	<20	20-140	<90	<90	<90	<90	2	1	21-50	21-50
175199	E00017699	E01003500	8	Active	11.0609	Male	White	2	Yes	0	1	High	500-1000	>40	>40	>110	>110	90-110	90-110	4	4	51-80	51-80
181003	E00017699	E01003500	8	Disagreement	6.47502	Male	South Asian	4	Yes	1	1	High	500-1000	>40	>40	>110	>110	90-110	90-110	4	4	51-80	51-80
181017	E00018193	E01003602	8	Passive	6.38467	Female	Black	1	Yes	0	1	High	>1500	>40	>40	>110	>110	90-110	90-110	3	2	>80	>80
181020	E00017691	E01003500	8	Disagreement	5.95483	Male	White	2	No	1	1	High	1000-1500	>40	>40	>110	>110	90-110	90-110	3	2	51-80	51-80
181022	E00017706	E01003497	8	Active	5.86721	Female	South Asian	2	Yes	1	2	High	1000-1500	20-40	>40	>110	>110	90-110	>110	4	1	51-80	>80
181027	E00007727	E01032574	8	Passive	6.14648	Female	Other	2	Yes	0	0	High	>1500	>40	>40	>110	>110	90-110	>110	4	1	>80	>80
181033	E00017700	E01003497	8	Active	6.09446	Male	White	2	No	0	0	High	<500	20-40	>40	>110	>110	90-110	>110	4	2	>80	>80
181034	E00017706	E01003497	8	Active	6.06708	Male	Other	4	Yes	1	0	High	1000-1500	20-40	>40	>110	>110	90-110	>110	4	1	51-80	>80
181035	E00017715	E01003497	8	Active	5.90007	Male	South Asian	2	Yes	1	1	High	500-1000	>40	>40	>110	>110	90-110	90-110	4	4	51-80	51-80
181042	E00017715	E01003497	8	Active	6.10815	Male	White	2	Yes	1	1	High	500-1000	>40	>40	>110	>110	90-110	90-110	4	4	51-80	51-80
181043	E00017714	E01003502	8	Passive	6.36277	Male	Black	2	No	0	1	High	>1500	>40	>40	>110	>110	>110	>110	4	3	51-80	51-80
181047	E00017698	E01003500	8	Disagreement	6.41478	Male	White	2	Yes	1	2	Intermediate	1000-1500	>40	>40	>110	>110	90-110	90-110	4	4	51-80	51-80
181048	E00017728	E01003508	8	Disagreement	6.60917	Female	White	2	Unknown	0	Unknown	High	>1500	>40	>40	>110	>110	>110	>110	4	3	51-80	>80
181050	E00017728	E01003508	8	Passive	6.52977	Male	Other	2	Yes	1	2	High	>1500	>40	>40	>110	>110	>110	>110	4	3	51-80	>80
181051	E00017706	E01003497	8	Passive	5.73854	Female	Other	3	Yes	0	0	High	1000-1500	20-40	>40	>110	>110	90-110	>110	4	1	51-80	>80
181054	E00017706	E01003497	8	Active	6.18207	Male	White	2	Yes	2	1	High	1000-1500	20-40	>40	>110	>110	90-110	>110	4	1	51-80	>80
181055	E00017709	E01003497	8	Active	6.33539	Male	White	3	Yes	0	1	High	1000-1500	>40	>40	>110	>110	90-110	90-110	4	3	51-80	51-80
181056	E00017898	E01003549	8	Passive	6.38467	Male	Other	2	Yes	1	1	High	>1500	<20	20-266	90-110	90-110	90-110	90-110	4	2	>80	>80
181060	E00175051	E01003503	8	Active	5.7358	Male	Black	3	Yes	1	1	High	1000-1500	20-40	>40	>110	>110	90-110	>110	4	1	51-80	>80
181061	E00000449	E01000085	8	Passive	5.68378	Male	Black	2	Yes	0	1	High	>1500	>40	>40	>110	>110	90-110	>110	3	1	51-80	>80
181063	E00000449	E01000085	8	Active	5.59617	Male	Other	2	Yes	1	1	High	>1500	>40	>40	>110	>110	90-110	>110	3	1	51-80	>80
181064	E00017661	E01003495	8	Disagreement	5.97673	Female	South Asian	2	Yes	0	1	High	>1500	20-40	>40	>110	>110	90-110	90-110	3	1	>80	>80
181066	E00017700	E01003497	8	Disagreement	5.85352	Male	Black	2	Yes	0	1	High	<500	20-40	>40	>110	>110	90-110	>110	4	2	>80	>80
181067	E00018709	E01003715	8	Active	5.61807	Male	White	2	Yes	0	0	High	>1500	>40	>40	>110	>110	90-110	>110	4	1	>80	>80
181077	E00017683	E01003502	8	Disagreement	5.69473	Female	Black	2	Unknown	0	0	High	>1500	>40	>40	>110	>110	90-110	>110	4	3	51-80	>80
181078	E00017683	E01003502	8	Disagreement	6.39014	Female	Black	2	No	0	0	High	>1500	>40	>40	>110	>110	90-110	>110	4	3	51-80	>80
181082	E00018324	E01003631	8	Passive	5.74127	Male	South Asian	2	Yes	1	1	High	>1500	20-40	>40	>110	>110	90-110	90-110	4	3	51-80	>80
181084	E00018212	E01033581	8	Passive	5.57153	Female	Black	4	Yes	1	1	High	>1500	>40	>40	>110	>110	90-110	>110	4	2	21-50	51-80
181089	E00175057	E01003503	8	Active	5.79877	Female	White	2	Yes	0	1	High	1000-1500	>40	>40	>110	>110	90-110	>110	5	5	>80	>80
181108	E00018167	E01003604	8	Passive	7.3922	Male	Other	2	Yes	1	1	High	>1500	>40	>40	>110	>110	>110	>110	4	3	51-80	51-80
181114	E00017693	E01003498	8	Passive	7.13484	Male	South Asian	2	Yes	0	1	High	>1500	20-40	>40	>110	>110	90-110	90-110	3	2	51-80	51-80
181132	E00175057	E01003503	8	Passive	7.29363	Male	Other	2	No	1	1	Low	1000-1500	>40	>40	>110	>110	90-110	>110	5	5	>80	>80
181149	E00017700	E01003497	8	Passive	7.07187	Female	Black	3	Yes	1	1	High	<500	20-40	>40	>110	>110	90-110	>110	4	2	>80	>80
181153	E00017857	E01003528	8	Disagreement	7.04997	Male	Black	2	Yes	0	1	High	>1500	20-40	>40	>110	>110	90-110	90-110	3	1	>80	>80
181162	E00017873	E01003542	8	Disagreement	6.59822	Female	White	3	Yes	1	1	High	>1500	20-40	>40	>110	>110	90-110	90-110	3	1	>80	>80
181188	E00017713	E01003503	8	Active	7.35387	Female	Black	4	Yes	0	0	High	>1500	>40	>40	>110	>110	>110	>110	4	3	51-80	51-80
181190	E00017701	E01003500	8	Active	6.83368	Male	White	2	Unknown	2	1	High	>1500	>40	>40	>110	>110	90-110	>110	3	1	51-80	51-80
181194	E00017710	E01003503	8	Active	7.22519	Female	Black	3	Unknown	0	0	High	>1500	>40	>40	>110	>110	>110	>110	5	4	51-80	51-80
181195	E00017683	E01003502	8	Active	7.12389	Male	South Asian	2	Yes	1	1	High	>1500	>40	>40	>110	>110	90-110	>110	4	3	51-80	>80
181199	E00017710	E01003503	8	Disagreement	6.59001	Female	Black	2	Yes	0	1	High	>1500	>40	>40	>110	>110	>110	>110	5	4	51-80	51-80
183001	E00017710	E01003503	8	Active	8.31485	Female	White	2	Yes	0	1	High	>1500	>40	>40	>110	>110	>110	>110	5	4	51-80	51-80
183004	E00017704	E01003497	8	Active	8.17248	Male	Black	2	No	0	1	High	1000-1500	>40	>40	>110	>110	90-110	>110	4	3	51-80	51-80
183005	E00018184	E01003602	8	Active	8.40246	Male	South Asian	2	No	2	2	High	>1500	20-40	>40	>110	>110	90-110	90-110	4	2	>80	>80
183006	E00017715	E01003497	8	Active	7.8193	Male	South Asian	2	Yes	0	0	High	500-1000	>40	>40	>110	>110	90-110	90-110	4	4	51-80	51-80
183008	E00175051	E01003503	8	Disagreement	7.66598	Female	White	2	Yes	0	1	High	1000-1500	20-40	>40	>110	>110	90-110	>110	4	1	51-80	>80
183010	E00175051	E01003503	8	Active	7.78371	Female	Other	2	Yes	1	1	High	1000-1500	20-40	>40	>110	>110	90-110	>110	4	1	51-80	>80
183011	E00017693	E01003498	8	Active	8.43258	Male	Other	2	Yes	1	1	High	>1500	20-40	>40	>110	>110	90-110	90-110	3	2	51-80	51-80
183014	E00017710	E01003503	8	Active	7.54278	Female	South Asian	2	Yes	1	0	High	>1500	>40	>40	>110	>110	>110	>110	5	4	51-80	51-80
183015	E00017710	E01003503	8	Mixed	7.93429	Female	South Asian	4	Yes	1	2	High	>1500	>40	>40	>110	>110	>110	>110	5	4	51-80	51-80
183016	E00017714	E01003502	8	Active	8.41889	Female	White	3	No	1	1	High	>1500	>40	>40	>110	>110	>110	>110	4	3	51-80	51-80
183017	E00017682	E01003502	8	Disagreement	8.19165	Male	Other	4	Yes	0	1	High	>1500	>40	>40	>110	>110	90-110	>110	4	3	51-80	51-80
183019	E00017702	E01003499	8	Active	8.13963	Female	White	2	Unknown	Unknown	Unknown	High	>1500	20-40	>40	>110	>110	90-110	>110	4	1	51-80	>80
183020	E00017702	E01003499	8	Active	8.24093	Female	South Asian	2	Yes	0	1	High	>1500	20-40	>40	>110	>110	90-110	>110	4	1	51-80	>80
183027	E00017693	E01003498	8	Active	7.91786	Female	White	2	Yes	0	1	High	>1500	20-40	>40	>110	>110	90-110	90-110	3	2	51-80	51-80
183030	E00017707	E01003501	8	Active	7.83299	Female	White	2	Unknown	0	1	High	>1500	20-40	>40	>110	>110	90-110	>110	4	1	51-80	>80
183033	E00017710	E01003503	8	Passive	8.31759	Male	White	2	Yes	0	0	High	>1500	>40	>40	>110	>110	>110	>110	5	4	51-80	51-80
183034	E00017709	E01003497	8	Passive	7.83847	Female	Other	2	No	0	0	High	1000-1500	>40	>40	>110	>110	90-110	90-110	4	3	51-80	51-80
183036	E00017746	E01003508	8	Active	8.15332	Male	White	2	Yes	1	1	High	>1500	>40	>40	>110	>110	>110	>110	4	3	51-80	>80
183038	E00017746	E01003508	8	Passive	8.3258	Male	South Asian	2	Yes	1	1	High	>1500	>40	>40	>110	>110	>110	>110	4	3	51-80	>80
183040	E00011502	E01002307	8	Active	8.43258	Female	White	2	Yes	1	1	High	>1500	>40	>40	>110	>110	90-110	>110	3	1	51-80	>80
183041	E00017698	E01003500	8	Active	7.6167	Female	White	2	Yes	2	1	High	1000-1500	>40	>40	>110	>110	90-110	90-110	4	4	51-80	51-80
183042	E00017698	E01003500	8	Active	8.03012	Male	White	2	No	1	1	High	1000-1500	>40	>40	>110	>110	90-110	90-110	4	4	51-80	51-80
183043	E00175008	E01003623	8	Passive	7.93977	Female	Black	2	Unknown	0	1	High	>1500	20-40	>40	>110	>110	90-110	>110	4	1	51-80	>80
183045	E00018323	E01003631	8	Passive	8.16153	Female	Black	2	Yes	1	2	High	>1500	20-40	>40	>110	>110	90-110	90-110	4	3	51-80	51-80
183046	E00018323	E01003631	8	Passive	7.87406	Male	South Asian	3	No	1	2	High	>1500	20-40	>40	>110	>110	90-110	90-110	4	3	51-80	51-80
183047	E00017701	E01003500	8	Active	8.15606	Female	South Asian	2	Yes	1	1	High	>1500	>40	>40	>110	>110	90-110	>110	3	1	51-80	51-80
183048	E00017709	E01003497	8	Active	8.53114	Female	South Asian	2	Yes	1	1	High	1000-1500	>40	>40	>110	>110	90-110	90-110	4	3	51-80	51-80
183051	E00017682	E01003502	8	Active	7.93155	Male	White	3	Yes	2	2	High	>1500	>40	>40	>110	>110	90-110	>110	4	3	51-80	51-80
183054	E00017781	E01003516	8	Passive	8.1013	Female	Black	2	No	0	1	High	>1500	>40	>40	>110	>110	>110	>110	4	3	51-80	51-80
183055	E00017698	E01003500	8	Passive	8.1232	Male	Black	2	No	0	2	High	1000-1500	>40	>40	>110	>110	90-110	90-110	4	4	51-80	51-80
183056	E00017722	E01003509	8	Active	7.58385	Male	Black	2	Yes	1	1	High	>1500	>40	>40	>110	>110	>110	>110	4	2	51-80	>80
183058	E00017711	E01003502	8	Active	7.9781	Female	White	2	Yes	0	1	High	>1500	>40	>40	>110	>110	>110	>110	5	4	51-80	51-80
183060	E00017711	E01003502	8	Active	8.26283	Female	Other	3	Yes	0	1	High	>1500	>40	>40	>110	>110	>110	>110	5	4	51-80	51-80
183063	E00017698	E01003500	8	Active	7.66324	Male	Black	2	Yes	1	1	High	1000-1500	>40	>40	>110	>110	90-110	90-110	4	4	51-80	51-80
183067	E00017715	E01003497	8	Active	7.64956	Female	White	3	Yes	1	1	High	500-1000	>40	>40	>110	>110	90-110	90-110	4	4	51-80	51-80
183068	E00018177	E01003607	8	Passive	7.78097	Male	White	2	No	1	2	High	>1500	20-40	>40	>110	>110	90-110	90-110	4	2	>80	>80
183078	E00017708	E01003501	8	Active	8.2026	Male	Black	2	Yes	0	0	High	>1500	>40	>40	>110	>110	90-110	>110	4	3	51-80	>80
183082	E00017708	E01003501	8	Active	8.33128	Male	South Asian	2	Yes	0	0	High	>1500	>40	>40	>110	>110	90-110	>110	4	3	51-80	>80
183087	E00017706	E01003497	8	Active	8.16153	Female	White	2	No	0	1	High	1000-1500	20-40	>40	>110	>110	90-110	>110	4	1	51-80	>80
183089	E00017706	E01003497	8	Active	8.47912	Male	Black	2	Yes	0	1	High	1000-1500	20-40	>40	>110	>110	90-110	>110	4	1	51-80	>80
183109	E00017709	E01003497	8	Active	8.93634	Female	White	2	Yes	0	1	High	1000-1500	>40	>40	>110	>110	90-110	90-110	4	3	51-80	51-80
183118	E00018166	E01003604	8	Active	8.61602	Male	Black	2	Yes	1	1	High	>1500	20-40	>40	>110	>110	90-110	>110	4	2	>80	>80
183131	E00017714	E01003502	8	Active	8.55031	Female	Other	2	Yes	1	0	High	>1500	>40	>40	>110	>110	>110	>110	4	3	51-80	51-80
183132	E00017693	E01003498	8	Active	8.95825	Female	South Asian	2	Yes	1	1	High	>1500	20-40	>40	>110	>110	90-110	90-110	3	2	51-80	51-80
183166	E00017682	E01003502	8	Active	8.56947	Male	Other	4	Yes	Unknown	1	High	>1500	>40	>40	>110	>110	90-110	>110	4	3	51-80	51-80
183169	E00175057	E01003503	8	Active	8.4627	Male	White	2	No	1	1	High	1000-1500	>40	>40	>110	>110	90-110	>110	5	5	>80	>80
183171	E00017713	E01003503	8	Active	9.40452	Male	South Asian	3	Unknown	0	1	High	>1500	>40	>40	>110	>110	>110	>110	4	3	51-80	51-80
183174	E00017715	E01003497	8	Active	9.27584	Female	White	2	Unknown	1	1	High	500-1000	>40	>40	>110	>110	90-110	90-110	4	4	51-80	51-80
183177	E00017700	E01003497	8	Active	8.97741	Male	White	2	Yes	1	1	High	<500	20-40	>40	>110	>110	90-110	>110	4	2	>80	>80
183186	E00017711	E01003502	8	Disagreement	8.70363	Female	Other	2	Yes	0	1	High	>1500	>40	>40	>110	>110	>110	>110	5	4	51-80	51-80
183192	E00017701	E01003500	8	Disagreement	9.36619	Male	Other	2	Yes	0	0	High	>1500	>40	>40	>110	>110	90-110	>110	3	1	51-80	51-80
183195	E00017715	E01003497	8	Passive	8.62971	Female	Black	2	Yes	0	1	High	500-1000	>40	>40	>110	>110	90-110	90-110	4	4	51-80	51-80
183199	E00017712	E01003502	8	Active	8.9911	Male	Black	1	Yes	1	1	High	>1500	>40	>40	>110	>110	>110	>110	5	4	51-80	51-80
185001	E00017721	E01003496	8	Active	10.3847	Male	Black	3	Yes	0	1	High	1000-1500	>40	>40	>110	>110	90-110	90-110	4	3	51-80	51-80
185004	E00017698	E01003500	8	Passive	9.67283	Female	White	2	Yes	1	0	High	1000-1500	>40	>40	>110	>110	90-110	90-110	4	4	51-80	51-80
185006	E00017704	E01003497	8	Active	10.3847	Male	White	2	No	0	1	High	1000-1500	>40	>40	>110	>110	90-110	>110	4	3	51-80	51-80
185007	E00017704	E01003497	8	Active	9.96304	Female	White	2	Yes	1	1	High	1000-1500	>40	>40	>110	>110	90-110	>110	4	3	51-80	51-80
185008	E00017721	E01003496	8	Mixed	9.98768	Female	Other	2	Yes	0	1	High	1000-1500	>40	>40	>110	>110	90-110	90-110	4	3	51-80	51-80
185012	E00017715	E01003497	8	Active	10.3244	Female	South Asian	2	Yes	0	0	High	500-1000	>40	>40	>110	>110	90-110	90-110	4	4	51-80	51-80
185014	E00017689	E01003499	8	Active	10.4613	Female	South Asian	2	Unknown	1	0	High	>1500	20-40	>40	>110	>110	90-110	90-110	3	2	>80	>80
185015	E00017708	E01003501	8	Disagreement	9.96304	Female	Other	2	Yes	1	1	High	>1500	>40	>40	>110	>110	90-110	>110	4	3	51-80	>80
185017	E00017713	E01003503	8	Active	10.3272	Female	Other	4	Yes	1	1	High	>1500	>40	>40	>110	>110	>110	>110	4	3	51-80	51-80
185019	E00018272	E01003622	8	Passive	9.53593	Female	Black	2	Yes	0	1	High	>1500	>40	>40	>110	>110	90-110	>110	4	2	>80	>80
185020	E00017710	E01003503	8	Active	10.3655	Female	Black	4	Yes	1	0	High	>1500	>40	>40	>110	>110	>110	>110	5	4	51-80	51-80
185021	E00018182	E01003602	8	Passive	10.3929	Male	White	2	Yes	1	1	High	>1500	>40	>40	>110	>110	90-110	>110	4	2	>80	>80
185023	E00018182	E01003602	8	Passive	10.1218	Female	White	2	Yes	1	1	High	>1500	>40	>40	>110	>110	90-110	>110	4	2	>80	>80
185024	E00017704	E01003497	8	Passive	10.308	Female	South Asian	2	Yes	1	0	High	1000-1500	>40	>40	>110	>110	90-110	>110	4	3	51-80	51-80
185025	E00017704	E01003497	8	Active	9.64271	Male	White	2	Yes	0	1	High	1000-1500	>40	>40	>110	>110	90-110	>110	4	3	51-80	51-80
185026	E00018183	E01003608	8	Disagreement	10.4641	Female	South Asian	2	No	2	1	High	>1500	20-40	>40	>110	>110	90-110	90-110	4	2	>80	>80
185027	E00018183	E01003608	8	Passive	10.0835	Female	Black	2	Yes	0	2	High	>1500	20-40	>40	>110	>110	90-110	90-110	4	2	>80	>80
185028	E00017706	E01003497	8	Active	9.63176	Female	Black	2	Yes	1	1	High	1000-1500	20-40	>40	>110	>110	90-110	>110	4	1	51-80	>80
185029	E00017700	E01003497	8	Active	9.67283	Male	White	2	Yes	0	1	High	<500	20-40	>40	>110	>110	90-110	>110	4	2	>80	>80
185030	E00017715	E01003497	8	Disagreement	10.2122	Female	Other	3	Yes	1	2	High	500-1000	>40	>40	>110	>110	90-110	90-110	4	4	51-80	51-80
185035	E00017715	E01003497	8	Active	9.6783	Female	White	1	Yes	1	1	High	500-1000	>40	>40	>110	>110	90-110	90-110	4	4	51-80	51-80
185036	E00017706	E01003497	8	Active	10.0643	Male	South Asian	2	Yes	1	1	High	1000-1500	20-40	>40	>110	>110	90-110	>110	4	1	51-80	>80
185039	E00017748	E01003509	8	Active	10.2286	Female	Black	2	Yes	1	1	High	>1500	>40	>40	>110	>110	>110	>110	4	3	51-80	>80
185041	E00017784	E01003519	8	Active	10.2615	Female	Black	3	Yes	0	1	High	>1500	>40	>40	>110	>110	>110	>110	4	2	51-80	51-80
185042	E00017682	E01003502	8	Passive	9.7358	Female	South Asian	2	Yes	1	1	High	>1500	>40	>40	>110	>110	90-110	>110	4	3	51-80	51-80
185046	E00018212	E01033581	8	Disagreement	10.1383	Male	Black	2	Yes	1	1	High	>1500	>40	>40	>110	>110	90-110	>110	4	2	21-50	51-80
185047	E00017722	E01003509	8	Active	9.94661	Female	Black	2	Yes	1	1	High	>1500	>40	>40	>110	>110	>110	>110	4	2	51-80	>80
185048	E00017703	E01003501	8	Disagreement	10.0151	Female	White	2	Yes	1	1	High	>1500	>40	>40	>110	>110	90-110	>110	3	1	51-80	51-80
185049	E00017714	E01003502	8	Active	9.8809	Male	White	2	Yes	0	0	High	>1500	>40	>40	>110	>110	>110	>110	4	3	51-80	51-80
185055	E00017742	E01003508	8	Active	9.74949	Male	White	2	Yes	0	1	High	>1500	>40	>40	>110	>110	>110	>110	4	2	51-80	>80
185058	E00017742	E01003508	8	Active	10.0178	Male	White	2	Yes	1	1	High	>1500	>40	>40	>110	>110	>110	>110	4	2	51-80	>80
185059	E00017699	E01003500	8	Passive	9.77139	Female	White	2	Yes	1	1	High	500-1000	>40	>40	>110	>110	90-110	90-110	4	4	51-80	51-80
185060	E00174976	E01003482	8	Active	9.7358	Female	Black	2	No	0	1	High	>1500	>40	>40	>110	>110	90-110	>110	4	2	>80	>80
185062	E00017706	E01003497	8	Passive	9.62902	Male	Black	2	Yes	1	1	High	1000-1500	20-40	>40	>110	>110	90-110	>110	4	1	51-80	>80
185064	E00017706	E01003497	8	Active	9.68378	Male	Other	2	No	0	0	High	1000-1500	20-40	>40	>110	>110	90-110	>110	4	1	51-80	>80
185066	E00017682	E01003502	8	Active	10.4641	Female	White	2	Unknown	1	Unknown	High	>1500	>40	>40	>110	>110	90-110	>110	4	3	51-80	51-80
185067	E00175051	E01003503	8	Active	9.69199	Male	Black	2	Yes	1	1	High	1000-1500	20-40	>40	>110	>110	90-110	>110	4	1	51-80	>80
185068	E00175051	E01003503	8	Active	9.56331	Female	Black	4	Yes	1	1	High	1000-1500	20-40	>40	>110	>110	90-110	>110	4	1	51-80	>80
185069	E00017682	E01003502	8	Active	10.1164	Male	Black	3	Yes	2	2	High	>1500	>40	>40	>110	>110	90-110	>110	4	3	51-80	51-80
185070	E00017713	E01003503	8	Disagreement	9.61259	Female	Other	3	Yes	1	1	High	>1500	>40	>40	>110	>110	>110	>110	4	3	51-80	51-80
185074	E00018165	E01003604	8	Active	9.96851	Male	Black	2	Unknown	1	0	High	>1500	>40	>40	>110	>110	>110	>110	4	2	51-80	>80
185075	E00018165	E01003604	8	Active	9.94935	Female	White	2	Yes	0	1	High	>1500	>40	>40	>110	>110	>110	>110	4	2	51-80	>80
185077	E00017704	E01003497	8	Active	10.4148	Male	White	3	Yes	0	0	High	1000-1500	>40	>40	>110	>110	90-110	>110	4	3	51-80	51-80
185079	E00017700	E01003497	8	Active	10.4367	Male	South Asian	2	Yes	1	1	High	<500	20-40	>40	>110	>110	90-110	>110	4	2	>80	>80
185080	E00017753	E01033585	8	Active	10.3546	Female	White	2	Yes	0	1	High	>1500	>40	>40	>110	>110	90-110	>110	4	4	51-80	51-80
185113	E00017715	E01003497	8	Active	10.7844	Male	Other	4	Yes	0	0	High	500-1000	>40	>40	>110	>110	90-110	90-110	4	4	51-80	51-80
185116	E00017713	E01003503	8	Active	11.1431	Female	White	1	Yes	1	1	High	>1500	>40	>40	>110	>110	>110	>110	4	3	51-80	51-80
185132	E00017706	E01003497	8	Disagreement	11.1184	Male	White	2	Yes	0	1	High	1000-1500	20-40	>40	>110	>110	90-110	>110	4	1	51-80	>80
185133	E00017710	E01003503	8	Active	11.1951	Male	Black	2	Yes	0	1	High	>1500	>40	>40	>110	>110	>110	>110	5	4	51-80	51-80
185134	E00017709	E01003497	8	Mixed	10.7324	Female	Black	2	Yes	0	0	High	1000-1500	>40	>40	>110	>110	90-110	90-110	4	3	51-80	51-80
185137	E00018156	E01003594	8	Disagreement	10.9432	Female	South Asian	2	Yes	2	1	High	>1500	20-40	>40	>110	>110	90-110	90-110	3	2	>80	>80
185150	E00017706	E01003497	8	Active	10.8966	Male	White	2	Yes	0	1	High	1000-1500	20-40	>40	>110	>110	90-110	>110	4	1	51-80	>80
185151	E00017682	E01003502	8	Active	10.7159	Male	White	2	Yes	2	1	High	>1500	>40	>40	>110	>110	90-110	>110	4	3	51-80	51-80
185152	E00017709	E01003497	9	Active	10.7351	Female	South Asian	4	Yes	0	1	High	1000-1500	>40	>40	>110	>110	90-110	90-110	4	3	51-80	51-80
185161	E00017700	E01003497	9	Active	10.924	Female	South Asian	2	Yes	2	0	High	<500	20-40	>40	>110	>110	90-110	>110	4	2	>80	>80
185171	E00017697	E01003500	9	Active	11.0198	Male	White	3	Yes	0	1	High	>1500	20-40	>40	>110	>110	90-110	90-110	3	2	51-80	51-80
185176	E00017699	E01003500	9	Active	10.8474	Female	Other	2	Yes	1	1	Low	500-1000	>40	>40	>110	>110	90-110	90-110	4	4	51-80	51-80
185197	E00011116	E01002225	9	Active	11.0554	Female	Other	2	Yes	1	1	High	1000-1500	<20	20-352	<90	>110	<90	<90	1	1	<20	<20
191003	E00011116	E01002225	9	Active	5.97125	Male	Other	2	No	2	2	Low	1000-1500	<20	20-353	<90	>110	<90	<90	1	1	<20	<20
191006	E00010577	E01002108	9	Passive	5.65914	Male	Other	2	No	2	1	Low	>1500	<20	20-332	<90	>110	<90	<90	1	1	<20	<20
191007	E00010877	E01002174	9	Passive	6.00958	Male	Other	2	No	2	Unknown	Low	>1500	<20	20-325	<90	>110	<90	90-110	1	1	21-50	51-80
191008	E00010850	E01002171	9	Passive	6.25051	Female	Black	4	No	1	1	Low	>1500	<20	>40	<90	>110	<90	90-110	2	1	<20	21-50
191020	E00011138	E01002228	9	Active	6.41478	Male	White	3	No	1	1	Low	1000-1500	<20	20-358	<90	>110	<90	<90	1	1	<20	<20
191028	E00010589	E01002108	9	Passive	6.63381	Female	Black	2	No	2	1	Low	>1500	<20	20-342	<90	>110	<90	90-110	1	1	<20	21-50
191030	E00010928	E01002184	9	Passive	6.2204	Female	White	2	No	2	1	Intermediate	>1500	<20	20-347	<90	>110	<90	90-110	2	1	<20	21-50
191034	E00003007	E01000624	9	Passive	5.86721	Male	Other	2	No	0	1	Intermediate	>1500	20-40	>40	<90	>110	90-110	90-110	2	1	21-50	21-50
191039	E00003007	E01000624	9	Active	5.68652	Male	White	1	No	1	0	Low	>1500	20-40	>40	<90	>110	90-110	90-110	2	1	21-50	21-50
191041	E00010912	E01002184	9	Passive	6.31348	Female	South Asian	2	No	2	2	Intermediate	>1500	<20	20-344	<90	>110	<90	<90	2	1	21-50	51-80
191043	E00010736	E01002142	9	Passive	5.73306	Female	Other	2	No	1	2	Low	>1500	<20	20-345	<90	>110	<90	<90	2	1	<20	21-50
191045	E00010887	E01002178	9	Passive	6.28611	Female	Black	2	No	1	1	Low	>1500	<20	20-327	<90	>110	<90	90-110	1	1	<20	21-50
191048	E00010914	E01002181	9	Passive	6.63107	Male	Other	2	No	2	1	Low	>1500	<20	>40	<90	>110	<90	90-110	2	1	21-50	51-80
191049	E00010914	E01002181	9	Passive	5.82888	Female	Black	2	No	2	2	High	>1500	<20	>40	<90	>110	<90	90-110	2	1	21-50	51-80
191054	E00010617	E01002117	9	Passive	6.57358	Male	South Asian	4	No	1	1	Low	>1500	20-40	>40	<90	>110	<90	<90	2	1	<20	21-50
191057	E00010617	E01002117	9	Active	5.80972	Male	Other	2	No	2	1	Low	>1500	20-40	>40	<90	>110	<90	<90	2	1	<20	21-50
191058	E00010729	E01002141	9	Passive	6.08624	Female	Black	2	No	2	2	Low	>1500	<20	20-329	<90	>110	<90	<90	1	1	<20	21-50
191059	E00171127	E01002226	9	Passive	6.5462	Male	Other	2	No	2	2	Low	1000-1500	<20	20-360	<90	>110	<90	<90	1	1	<20	<20
191104	E00011141	E01002229	9	Passive	7.40862	Male	Other	2	No	2	2	Low	1000-1500	20-40	20-472	90-110	>110	<90	<90	2	1	<20	<20
191121	E00001119	E01000229	9	Passive	7.38946	Female	Black	2	Yes	0	1	High	>1500	20-40	>40	<90	>110	<90	90-110	2	1	<20	21-50
191122	E00011142	E01002227	9	Passive	6.66393	Male	Black	2	No	1	1	Intermediate	>1500	<20	20-346	<90	>110	<90	<90	2	1	<20	<20
191136	E00010730	E01002144	9	Passive	6.95688	Male	Black	2	Yes	1	1	High	>1500	20-40	>40	<90	>110	<90	<90	2	1	<20	21-50
191138	E00174730	E01000568	9	Passive	6.84189	Female	White	2	No	2	2	Low	>1500	20-40	>40	<90	>110	<90	90-110	1	1	21-50	21-50
191147	E00000944	E01000190	9	Passive	7.26078	Male	Black	2	No	1	1	Low	>1500	20-40	>40	<90	>110	<90	90-110	3	1	<20	21-50
191153	E00171111	E01002114	9	Passive	7.2115	Female	Black	2	No	2	2	Low	1000-1500	20-40	>40	<90	>110	<90	<90	2	1	<20	<20
191197	E00011127	E01002226	9	Active	7.19507	Male	South Asian	2	No	1	2	Low	1000-1500	20-40	>40	<90	>110	<90	<90	2	1	<20	<20
193003	E00010644	E01002125	9	Disagreement	8.03833	Female	Black	3	No	2	2	Intermediate	>1500	20-40	>40	<90	>110	<90	90-110	2	1	21-50	51-80
193006	E00011004	E01002202	9	Passive	8.18344	Female	White	2	No	2	2	Intermediate	>1500	20-40	>40	<90	>110	<90	90-110	2	1	<20	21-50
193007	E00010577	E01002108	9	Passive	8.64887	Female	Other	2	No	2	2	Low	>1500	<20	20-333	<90	>110	<90	<90	1	1	<20	<20
193012	E00011138	E01002228	9	Disagreement	7.77823	Female	White	2	No	2	1	Low	1000-1500	<20	20-354	<90	>110	<90	<90	1	1	<20	<20
193013	E00010744	E01002144	9	Passive	8.58316	Female	Black	4	No	1	2	Intermediate	>1500	20-40	>40	<90	>110	<90	<90	2	1	<20	<20
193014	E00011115	E01002230	9	Passive	7.86311	Male	White	2	No	2	1	Low	>1500	<20	20-337	<90	>110	<90	<90	1	1	<20	21-50
193016	E00011115	E01002230	9	Passive	8.55031	Male	Other	2	No	2	1	Low	>1500	<20	20-338	<90	>110	<90	<90	1	1	<20	21-50
193017	E00010745	E01002145	9	Passive	8.0794	Female	White	2	No	2	2	Intermediate	>1500	<20	20-343	<90	>110	<90	<90	2	1	<20	<20
193018	E00010577	E01002108	9	Passive	8.71458	Male	Other	2	No	0	1	Low	>1500	<20	20-330	<90	>110	<90	<90	1	1	<20	<20
193019	E00010577	E01002108	9	Passive	8.10951	Male	White	2	Yes	2	1	Intermediate	>1500	<20	20-331	<90	>110	<90	<90	1	1	<20	<20
193025	E00171114	E01002228	9	Disagreement	7.93703	Male	South Asian	4	No	Unknown	1	Low	>1500	<20	20-359	<90	>110	<90	<90	1	1	<20	<20
193028	E00010822	E01002164	9	Passive	7.87132	Female	White	2	No	2	2	Low	>1500	<20	20-365	<90	>110	<90	90-110	2	1	21-50	51-80
193029	E00002351	E01000486	9	Passive	8.03285	Male	Other	2	No	2	2	Low	>1500	<20	20-150	<90	<90	<90	90-110	1	1	21-50	21-50
193039	E00010577	E01002108	9	Passive	8.02464	Female	Black	2	No	1	1	Low	>1500	<20	20-334	<90	>110	<90	<90	1	1	<20	<20
193040	E00010639	E01002123	9	Passive	8.45722	Male	White	2	No	1	2	Low	>1500	20-40	>40	<90	>110	<90	90-110	2	1	21-50	51-80
193041	E00010639	E01002123	9	Passive	8.05476	Female	White	2	No	1	1	Low	>1500	20-40	>40	<90	>110	<90	90-110	2	1	21-50	51-80
193049	E00010575	E01002109	9	Passive	8.29021	Male	White	2	No	2	2	Low	>1500	<20	20-348	<90	>110	<90	<90	1	1	<20	<20
193055	E00010575	E01002109	9	Passive	7.70979	Male	Other	2	No	2	2	Low	>1500	<20	20-349	<90	>110	<90	<90	1	1	<20	<20
193057	E00011138	E01002228	9	Passive	8.45996	Female	White	3	No	2	2	Intermediate	1000-1500	<20	20-355	<90	>110	<90	<90	1	1	<20	<20
193060	E00011138	E01002228	9	Active	8.00274	Male	White	2	No	1	1	Low	1000-1500	<20	20-356	<90	>110	<90	<90	1	1	<20	<20
193123	E00010569	E01002106	9	Passive	9.39357	Male	Black	2	No	1	1	Low	>1500	<20	20-336	<90	>110	<90	90-110	1	1	<20	21-50
193131	E00171099	E01002226	9	Passive	8.71732	Male	Black	2	No	1	1	High	500-1000	<20	20-362	<90	>110	<90	<90	1	1	<20	<20
193136	E00010574	E01002110	9	Passive	8.93908	Male	Black	2	No	1	1	Low	>1500	<20	20-341	<90	>110	<90	<90	1	1	<20	<20
195002	E00011193	E01002239	9	Passive	10.0589	Female	Black	2	No	1	2	Low	>1500	20-40	>40	<90	>110	<90	90-110	2	1	21-50	51-80
195003	E00011127	E01002226	9	Passive	10.4668	Female	Black	3	No	2	1	Low	1000-1500	20-40	>40	<90	>110	<90	<90	2	1	<20	<20
195009	E00011127	E01002226	9	Active	10.1629	Female	White	2	No	2	1	Low	1000-1500	20-40	>40	<90	>110	<90	<90	2	1	<20	<20
195010	E00010996	E01002203	9	Passive	10.4367	Female	White	2	No	2	2	Low	>1500	20-40	>40	<90	>110	<90	90-110	2	1	<20	21-50
195013	E00010996	E01002203	9	Passive	10.3217	Female	White	2	No	2	2	Low	>1500	20-40	>40	<90	>110	<90	90-110	2	1	<20	21-50
195017	E00002851	E01000592	9	Passive	9.95209	Male	White	4	No	1	1	Intermediate	>1500	>40	>40	90-110	>110	<90	90-110	3	1	21-50	51-80
195018	E00010755	E01002141	9	Passive	9.86448	Male	White	2	No	2	1	Low	>1500	<20	20-335	<90	>110	<90	<90	2	1	<20	21-50
195020	E00010597	E01002115	9	Passive	10.6338	Female	Other	2	No	2	2	Low	>1500	20-40	>40	<90	>110	<90	<90	2	1	<20	<20
195021	E00010574	E01002110	9	Passive	10.4038	Male	White	2	No	1	2	Low	>1500	<20	20-340	<90	>110	<90	<90	1	1	<20	<20
195024	E00011137	E01002227	9	Disagreement	10.6338	Female	White	4	No	2	1	High	>1500	<20	20-351	<90	>110	<90	<90	1	1	<20	<20
195026	E00010575	E01002109	9	Passive	9.93018	Male	Other	2	No	2	2	Low	>1500	<20	20-350	<90	>110	<90	<90	1	1	<20	<20
195028	E00002629	E01033463	9	Passive	10.3956	Male	White	2	No	2	2	Low	>1500	<20	>40	<90	>110	<90	90-110	2	1	<20	21-50
195032	E00002629	E01033463	9	Passive	10.2478	Female	White	3	No	2	2	Intermediate	>1500	<20	>40	<90	>110	<90	90-110	2	1	<20	21-50
195035	E00010585	E01002107	9	Passive	10.4011	Female	Black	2	No	1	2	Intermediate	>1500	<20	20-339	<90	>110	<90	<90	1	1	<20	<20
195036	E00174554	E01000577	9	Passive	10.0151	Female	White	3	No	1	1	Low	>1500	<20	>40	<90	>110	<90	90-110	2	1	21-50	21-50
195038	E00174554	E01000577	9	Passive	10.3025	Female	South Asian	4	Yes	1	1	High	>1500	<20	>40	<90	>110	<90	90-110	2	1	21-50	21-50
195040	E00002380	E01000485	9	Passive	9.7358	Female	White	2	No	1	1	High	>1500	<20	>40	<90	>110	<90	90-110	2	1	21-50	21-50
195042	E00010727	E01002141	9	Passive	10.4613	Male	White	2	Yes	1	1	Low	>1500	<20	20-328	<90	>110	<90	<90	1	1	<20	21-50
195043	E00010830	E01002164	9	Passive	10.1848	Male	Other	2	No	0	0	Low	>1500	<20	>40	<90	>110	<90	90-110	2	1	21-50	51-80
195044	E00000946	E01000189	9	Passive	10.0479	Female	Black	2	No	1	1	High	>1500	20-40	>40	<90	>110	<90	90-110	3	1	<20	21-50
195048	E00010917	E01002182	9	Passive	10.2943	Female	Black	2	No	2	1	Low	>1500	<20	>40	90-110	>110	<90	90-110	2	1	21-50	51-80
195049	E00011164	E01002236	9	Passive	9.76865	Female	White	2	No	2	1	Intermediate	>1500	<20	20-361	<90	>110	<90	90-110	2	1	21-50	21-50
195052	E00171091	E01002217	9	Passive	9.99316	Male	White	2	No	2	1	High	>1500	20-40	>40	<90	>110	<90	90-110	2	1	21-50	51-80
195054	E00171091	E01002217	9	Passive	10.6393	Female	Black	2	No	2	2	Low	>1500	20-40	>40	<90	>110	<90	90-110	2	1	21-50	51-80
195055	E00010822	E01002164	9	Passive	9.86448	Male	Other	2	No	2	1	Low	>1500	<20	20-366	<90	>110	<90	90-110	2	1	21-50	51-80
195056	E00010822	E01002164	9	Passive	10.5791	Male	White	2	No	2	2	Low	>1500	<20	20-367	<90	>110	<90	90-110	2	1	21-50	51-80
195057	E00010877	E01002174	9	Passive	10.2642	Male	White	2	No	2	2	Low	>1500	<20	20-326	<90	>110	<90	90-110	1	1	21-50	51-80
195058	E00010655	E01002122	10	Passive	10.5763	Male	Other	3	No	1	2	Low	>1500	>40	>40	<90	>110	<90	90-110	2	1	21-50	51-80
195108	E00011138	E01002228	10	Passive	11.1978	Female	Black	2	Unknown	1	1	Low	1000-1500	<20	20-357	<90	>110	<90	<90	1	1	<20	<20
195112	E00171111	E01002114	10	Active	11.3347	Male	White	2	No	1	1	Low	1000-1500	20-40	>40	<90	>110	<90	<90	2	1	<20	<20
195147	E00002610	E01033463	10	Passive	10.82	Male	White	2	No	1	2	Low	>1500	<20	<20	<90	<90	<90	90-110	1	1	21-50	21-50
195160	E00003053	E01000633	10	Active	11.0527	Male	White	3	No	0	2	High	500-1000	20-40	20-553	>110	>110	90-110	90-110	2	1	21-50	51-80
201004	E00003053	E01000633	10	Passive	6.62012	Female	South Asian	2	No	1	1	High	500-1000	20-40	20-554	>110	>110	90-110	90-110	2	1	21-50	51-80
201005	E00002788	E01000578	10	Disagreement	6.31896	Female	Other	4	Yes	0	1	Intermediate	>1500	20-40	>40	>110	>110	90-110	>110	3	1	21-50	51-80
201007	E00003052	E01000630	10	Passive	6.05613	Male	Black	2	No	1	1	High	1000-1500	20-40	20-569	>110	>110	90-110	90-110	3	1	51-80	51-80
201008	E00003049	E01000633	10	Active	6.37919	Female	White	2	No	1	1	Intermediate	500-1000	<20	20-406	>110	>110	90-110	90-110	2	1	21-50	51-80
201009	E00003049	E01000633	10	Active	6.22313	Male	South Asian	4	No	1	1	High	500-1000	<20	20-407	>110	>110	90-110	90-110	2	1	21-50	51-80
201010	E00002329	E01000474	10	Active	6.48323	Male	South Asian	2	No	0	1	Intermediate	1000-1500	<20	20-404	>110	>110	90-110	90-110	3	1	21-50	51-80
201012	E00003052	E01000630	10	Active	6.43395	Male	South Asian	2	No	0	0	High	1000-1500	20-40	20-572	>110	>110	90-110	90-110	3	1	51-80	51-80
201013	E00003064	E01000634	10	Active	5.92745	Male	South Asian	2	No	0	1	High	>1500	20-40	>40	>110	>110	90-110	>110	3	1	21-50	51-80
201015	E00003057	E01000631	10	Active	6.65845	Male	South Asian	2	No	0	0	High	500-1000	20-40	20-545	>110	>110	90-110	90-110	2	1	21-50	51-80
201016	E00003054	E01000631	10	Active	5.86448	Male	South Asian	2	No	0	0	Intermediate	<500	20-40	20-483	>110	>110	90-110	90-110	3	1	21-50	51-80
201023	E00002946	E01000612	10	Active	6.68036	Female	South Asian	2	No	1	1	Intermediate	1000-1500	20-40	>40	>110	>110	90-110	90-110	2	1	21-50	51-80
201024	E00003052	E01000630	10	Active	5.95756	Female	South Asian	2	No	0	1	High	1000-1500	20-40	20-573	>110	>110	90-110	90-110	3	1	51-80	51-80
201025	E00002761	E01000566	10	Disagreement	6.53525	Male	South Asian	2	No	2	1	Intermediate	>1500	20-40	>40	90-110	>110	90-110	90-110	2	1	21-50	51-80
201026	E00002930	E01000610	10	Active	6.07255	Male	South Asian	2	No	0	0	Intermediate	500-1000	20-40	>40	90-110	>110	90-110	90-110	2	1	21-50	51-80
201028	E00002950	E01000612	10	Active	5.76591	Female	Other	2	No	1	2	Intermediate	500-1000	20-40	>40	90-110	>110	90-110	90-110	2	1	21-50	51-80
201030	E00002335	E01000474	10	Active	5.76865	Female	South Asian	4	No	1	1	High	>1500	<20	20-403	>110	>110	90-110	90-110	2	1	21-50	51-80
201031	E00006692	E00006692	10	Passive	6.3436	Male	White	2	No	0	1	Intermediate	>1500	20-40	>40	90-110	>110	90-110	90-110	3	1	21-50	21-50
201032	E00003056	E01000632	10	Active	5.86721	Male	White	2	No	0	1	Intermediate	1000-1500	20-40	20-506	>110	>110	90-110	90-110	2	1	21-50	51-80
201036	E00003056	E01000632	10	Active	6.05613	Female	Other	2	No	2	1	Intermediate	1000-1500	20-40	20-507	>110	>110	90-110	90-110	2	1	21-50	51-80
201037	E00003051	E01000633	10	Active	5.7796	Male	South Asian	2	No	2	1	High	500-1000	20-40	20-563	>110	>110	90-110	90-110	2	1	21-50	51-80
201038	E00002945	E01000611	10	Passive	6.05065	Male	South Asian	2	No	0	0	High	>1500	20-40	>40	>110	>110	90-110	90-110	2	1	21-50	51-80
201040	E00002949	E01000612	10	Disagreement	6.55441	Female	South Asian	3	Yes	1	1	Intermediate	500-1000	20-40	>40	>110	>110	90-110	90-110	2	1	21-50	51-80
201042	E00003062	E01000632	10	Active	6.4449	Male	South Asian	2	No	0	1	Intermediate	1000-1500	20-40	20-493	>110	>110	90-110	90-110	3	1	21-50	21-50
201045	E00003051	E01000633	10	Active	6.43395	Male	South Asian	2	No	0	1	High	500-1000	20-40	20-566	>110	>110	90-110	90-110	2	1	21-50	51-80
201051	E00003051	E01000633	10	Active	6.11636	Female	South Asian	2	No	0	1	Intermediate	500-1000	20-40	20-567	>110	>110	90-110	90-110	2	1	21-50	51-80
201054	E00002790	E01000577	10	Passive	5.87269	Male	South Asian	2	No	0	0	High	>1500	20-40	>40	>110	>110	90-110	>110	3	1	21-50	51-80
201055	E00006527	E01001313	10	Passive	6.27242	Female	South Asian	4	No	1	1	Low	>1500	20-40	>40	90-110	>110	90-110	90-110	2	1	21-50	51-80
201058	E00003059	E01000633	10	Disagreement	5.8809	Male	South Asian	2	No	0	1	High	1000-1500	20-40	20-583	>110	>110	90-110	90-110	3	1	21-50	51-80
201059	E00003053	E01000633	10	Passive	5.97673	Female	Other	4	No	2	1	High	500-1000	20-40	20-555	>110	>110	90-110	90-110	2	1	21-50	51-80
201063	E00002934	E01000607	10	Passive	6.57358	Female	South Asian	4	No	0	1	Intermediate	>1500	20-40	>40	>110	>110	90-110	90-110	2	1	21-50	51-80
201064	E00002934	E01000607	10	Active	6.30527	Female	Other	2	No	1	1	Intermediate	>1500	20-40	>40	>110	>110	90-110	90-110	2	1	21-50	51-80
201065	E00003057	E01000631	10	Passive	5.7796	Female	South Asian	2	No	0	1	High	500-1000	20-40	20-546	>110	>110	90-110	90-110	2	1	21-50	51-80
201066	E00003054	E01000631	10	Active	6.41752	Male	South Asian	4	No	0	1	Intermediate	<500	20-40	20-484	>110	>110	90-110	90-110	3	1	21-50	51-80
201067	E00002945	E01000611	10	Disagreement	6.30801	Female	South Asian	2	No	1	1	High	>1500	20-40	>40	>110	>110	90-110	90-110	2	1	21-50	51-80
201068	E00002936	E01000610	10	Active	6.29979	Female	South Asian	2	No	0	1	Intermediate	1000-1500	<20	20-377	>110	>110	90-110	90-110	2	1	21-50	51-80
201069	E00002930	E01000610	10	Disagreement	6.40657	Male	Black	4	No	2	1	Intermediate	500-1000	20-40	>40	90-110	>110	90-110	90-110	2	1	21-50	51-80
201071	E00003061	E01000632	10	Passive	5.9822	Male	South Asian	2	Yes	1	1	High	>1500	20-40	20-489	>110	>110	90-110	90-110	3	1	21-50	21-50
201072	E00003062	E01000632	10	Active	5.69747	Female	South Asian	4	No	0	0	High	1000-1500	20-40	20-494	>110	>110	90-110	90-110	3	1	21-50	21-50
201075	E00003052	E01000630	10	Disagreement	5.82615	Male	South Asian	2	No	1	1	High	1000-1500	20-40	20-575	>110	>110	90-110	90-110	3	1	51-80	51-80
201078	E00003052	E01000630	10	Passive	6.65572	Female	South Asian	2	No	0	1	Low	1000-1500	20-40	20-576	>110	>110	90-110	90-110	3	1	51-80	51-80
201079	E00003059	E01000633	10	Disagreement	6.63107	Male	South Asian	2	No	0	1	High	1000-1500	20-40	20-577	>110	>110	90-110	90-110	3	1	21-50	51-80
201080	E00002943	E01000610	10	Active	6.09719	Male	South Asian	3	No	0	0	High	1000-1500	<20	20-376	>110	>110	90-110	90-110	2	1	21-50	51-80
201081	E00003044	E01000630	10	Active	6.29706	Female	South Asian	2	Yes	0	1	High	1000-1500	20-40	>40	>110	>110	90-110	90-110	3	1	51-80	51-80
201082	E00002949	E01000612	10	Active	6.06982	Female	South Asian	1	No	1	1	Intermediate	500-1000	20-40	>40	>110	>110	90-110	90-110	2	1	21-50	51-80
201083	E00002334	E01000475	10	Active	6.33539	Male	South Asian	2	No	0	0	Intermediate	>1500	20-40	>40	90-110	>110	90-110	90-110	2	1	21-50	51-80
201084	E00003058	E01000631	10	Disagreement	5.67556	Female	White	2	No	1	1	Intermediate	500-1000	20-40	20-539	>110	>110	90-110	90-110	1	1	21-50	21-50
201085	E00002950	E01000612	10	Active	6.22313	Male	South Asian	2	No	1	0	Intermediate	500-1000	20-40	>40	90-110	>110	90-110	90-110	2	1	21-50	51-80
201086	E00003060	E01000632	10	Active	6.66119	Female	South Asian	2	No	2	1	Intermediate	500-1000	20-40	20-499	>110	>110	90-110	90-110	2	1	21-50	21-50
201088	E00003025	E01000627	10	Passive	6.51608	Female	South Asian	2	No	1	1	Intermediate	>1500	20-40	>40	>110	>110	90-110	>110	3	1	21-50	51-80
201101	E00003057	E01000631	10	Active	7.4141	Female	White	2	No	1	1	Intermediate	500-1000	20-40	20-547	>110	>110	90-110	90-110	2	1	21-50	51-80
201117	E00003053	E01000633	10	Active	7.53183	Male	South Asian	2	No	0	1	Intermediate	500-1000	20-40	20-556	>110	>110	90-110	90-110	2	1	21-50	51-80
201118	E00003044	E01000630	10	Passive	7.12663	Male	South Asian	2	No	1	1	High	1000-1500	20-40	>40	>110	>110	90-110	90-110	3	1	51-80	51-80
201121	E00010573	E01002106	10	Active	7.42505	Female	South Asian	2	No	0	0	High	>1500	20-40	>40	90-110	>110	90-110	90-110	2	1	21-50	51-80
201129	E00002949	E01000612	10	Passive	6.99521	Female	South Asian	2	No	2	1	Low	500-1000	20-40	>40	>110	>110	90-110	90-110	2	1	21-50	51-80
201139	E00003056	E01000632	10	Active	6.62834	Male	White	4	No	1	1	Intermediate	1000-1500	20-40	20-514	>110	>110	90-110	90-110	2	1	21-50	51-80
201147	E00003048	E01000634	10	Active	6.9295	Female	South Asian	2	No	0	1	Intermediate	500-1000	20-40	20-520	>110	>110	90-110	90-110	2	1	21-50	51-80
201149	E00003060	E01000632	10	Active	7.06366	Male	South Asian	2	No	0	0	High	500-1000	20-40	20-500	>110	>110	90-110	90-110	2	1	21-50	21-50
201161	E00003060	E01000632	10	Active	6.65024	Male	Black	2	Unknown	Unknown	Unknown	Intermediate	500-1000	20-40	20-505	>110	>110	90-110	90-110	2	1	21-50	21-50
201170	E00002984	E01000617	10	Disagreement	6.85284	Female	South Asian	2	Unknown	Unknown	Unknown	Intermediate	>1500	20-40	>40	>110	>110	90-110	>110	3	1	21-50	51-80
201198	E00003047	E01000631	10	Disagreement	6.7707	Male	Black	2	No	1	1	Intermediate	1000-1500	20-40	20-532	>110	>110	90-110	90-110	2	1	21-50	51-80
202102	E00002334	E01000475	10	Active	7.62491	Male	South Asian	2	No	0	1	Intermediate	>1500	20-40	>40	90-110	>110	90-110	90-110	2	1	21-50	51-80
202103	E00003047	E01000631	10	Active	7.97262	Male	South Asian	2	No	0	1	Intermediate	1000-1500	20-40	20-528	>110	>110	90-110	90-110	2	1	21-50	51-80
202104	E00174723	E01000475	10	Active	7.62765	Male	Black	2	Unknown	0	0	Intermediate	>1500	>40	>40	>110	>110	90-110	90-110	3	1	21-50	21-50
202105	E00003047	E01000631	10	Passive	8.44079	Female	South Asian	2	No	1	1	Intermediate	1000-1500	20-40	20-529	>110	>110	90-110	90-110	2	1	21-50	51-80
202107	E00002984	E01000617	10	Passive	8.01095	Female	South Asian	3	No	2	2	Intermediate	>1500	20-40	>40	>110	>110	90-110	>110	3	1	21-50	51-80
202108	E00003054	E01000631	10	Passive	7.95072	Female	South Asian	2	No	0	1	Intermediate	<500	20-40	20-485	>110	>110	90-110	90-110	3	1	21-50	51-80
202111	E00002334	E01000475	10	Active	7.56468	Male	White	2	No	2	1	Intermediate	>1500	20-40	>40	90-110	>110	90-110	90-110	2	1	21-50	51-80
202114	E00003056	E01000632	10	Passive	7.60849	Female	South Asian	3	No	0	2	Intermediate	1000-1500	20-40	20-508	>110	>110	90-110	90-110	2	1	21-50	51-80
202116	E00003049	E01000633	10	Passive	8.09582	Male	South Asian	2	No	0	1	Intermediate	500-1000	<20	20-409	>110	>110	90-110	90-110	2	1	21-50	51-80
202117	E00003059	E01000633	10	Active	7.9206	Male	South Asian	3	No	1	1	High	1000-1500	20-40	20-587	>110	>110	90-110	90-110	3	1	21-50	51-80
202120	E00002940	E01000607	10	Active	7.58111	Male	South Asian	2	No	0	1	High	>1500	20-40	>40	>110	>110	90-110	90-110	2	1	21-50	51-80
202121	E00003054	E01000631	10	Active	7.74538	Male	South Asian	2	No	1	1	Intermediate	<500	20-40	20-486	>110	>110	90-110	90-110	3	1	21-50	51-80
202125	E00003049	E01000633	10	Active	7.95893	Male	South Asian	2	No	1	1	High	500-1000	<20	20-412	>110	>110	90-110	90-110	2	1	21-50	51-80
202128	E00003047	E01000631	10	Active	8.04654	Male	South Asian	2	No	1	1	High	1000-1500	20-40	20-534	>110	>110	90-110	90-110	2	1	21-50	51-80
202129	E00003047	E01000631	10	Active	8.29843	Male	South Asian	2	No	0	1	Intermediate	1000-1500	20-40	20-530	>110	>110	90-110	90-110	2	1	21-50	51-80
202135	E00003056	E01000632	10	Disagreement	8.0219	Female	South Asian	2	Unknown	2	Unknown	Intermediate	1000-1500	20-40	20-509	>110	>110	90-110	90-110	2	1	21-50	51-80
202136	E00002921	E01033456	10	Active	8.53936	Female	Other	2	No	2	1	Intermediate	>1500	20-40	>40	>110	>110	90-110	>110	3	1	51-80	51-80
202137	E00003042	E01000635	10	Passive	8.19986	Female	White	2	No	1	1	High	1000-1500	20-40	>40	>110	>110	90-110	>110	3	1	21-50	51-80
202138	E00003064	E01000634	10	Active	8.29843	Female	White	2	No	1	1	High	>1500	20-40	>40	>110	>110	90-110	>110	3	1	21-50	51-80
202140	E00174727	E01000630	10	Active	8.28474	Male	South Asian	2	No	1	1	High	>1500	20-40	>40	>110	>110	90-110	90-110	3	1	51-80	51-80
202141	E00002949	E01000612	10	Active	7.74538	Female	South Asian	2	No	0	1	High	500-1000	20-40	>40	>110	>110	90-110	90-110	2	1	21-50	51-80
202142	E00002948	E01000612	10	Disagreement	8.55305	Male	South Asian	2	No	2	1	Intermediate	1000-1500	20-40	>40	>110	>110	90-110	90-110	2	1	21-50	51-80
202143	E00003060	E01000632	10	Active	8.15332	Male	South Asian	4	No	1	0	Intermediate	500-1000	20-40	20-501	>110	>110	90-110	90-110	2	1	21-50	21-50
202144	E00003047	E01000631	10	Disagreement	8.18891	Female	South Asian	2	No	1	1	Intermediate	1000-1500	20-40	20-527	>110	>110	90-110	90-110	2	1	21-50	51-80
202145	E00003053	E01000633	10	Active	8.25188	Male	Black	2	No	1	1	Intermediate	500-1000	20-40	20-561	>110	>110	90-110	90-110	2	1	21-50	51-80
202147	E00003059	E01000633	10	Disagreement	8.06297	Female	South Asian	2	No	0	0	High	1000-1500	20-40	20-582	>110	>110	90-110	90-110	3	1	21-50	51-80
202148	E00003054	E01000631	10	Active	8.1232	Female	South Asian	3	No	0	1	High	<500	20-40	20-481	>110	>110	90-110	90-110	3	1	21-50	51-80
202154	E00002334	E01000475	10	Passive	7.59754	Male	South Asian	2	No	1	1	High	>1500	20-40	>40	90-110	>110	90-110	90-110	2	1	21-50	51-80
202160	E00002958	E01000609	10	Disagreement	7.59754	Male	Black	3	Yes	1	1	Intermediate	>1500	20-40	>40	90-110	>110	90-110	90-110	2	1	21-50	51-80
202163	E00003058	E01000631	10	Passive	8.53662	Female	South Asian	2	No	2	1	High	500-1000	20-40	20-535	>110	>110	90-110	90-110	1	1	21-50	21-50
202166	E00002790	E01000577	10	Active	7.7399	Female	White	2	No	2	1	Intermediate	>1500	20-40	>40	>110	>110	90-110	>110	3	1	21-50	51-80
202169	E00002739	E01000564	10	Passive	8.20534	Female	Black	2	No	1	1	High	>1500	<20	20-368	90-110	>110	90-110	90-110	2	1	21-50	51-80
202171	E00003054	E01000631	10	Active	8.41342	Female	South Asian	2	No	1	0	Intermediate	<500	20-40	20-487	>110	>110	90-110	90-110	3	1	21-50	51-80
202173	E00002930	E01000610	10	Active	8.07118	Female	South Asian	2	No	1	1	Intermediate	500-1000	20-40	>40	90-110	>110	90-110	90-110	2	1	21-50	51-80
202177	E00003056	E01000632	10	Active	7.86858	Male	South Asian	2	No	0	1	Intermediate	1000-1500	20-40	20-515	>110	>110	90-110	90-110	2	1	21-50	51-80
202179	E00003051	E01000633	10	Active	7.81109	Female	South Asian	2	No	1	1	Intermediate	500-1000	20-40	20-568	>110	>110	90-110	90-110	2	1	21-50	51-80
202180	E00003059	E01000633	10	Active	8.34497	Female	South Asian	2	No	1	1	High	1000-1500	20-40	20-580	>110	>110	90-110	90-110	3	1	21-50	51-80
202181	E00002946	E01000612	10	Active	8.05202	Male	South Asian	2	No	1	0	High	1000-1500	20-40	>40	>110	>110	90-110	90-110	2	1	21-50	51-80
202186	E00003049	E01000633	10	Active	7.69062	Female	South Asian	2	No	0	2	Intermediate	500-1000	<20	20-408	>110	>110	90-110	90-110	2	1	21-50	51-80
202189	E00002800	E01000572	10	Active	7.66051	Female	South Asian	2	No	0	0	High	>1500	<20	<20	<90	<90	<90	90-110	1	1	21-50	21-50
203002	E00002800	E01000572	10	Passive	8.60507	Female	White	4	Yes	0	0	Low	>1500	<20	<20	<90	<90	<90	90-110	1	1	21-50	21-50
203003	E00003044	E01000630	10	Active	8.42163	Female	South Asian	2	No	1	1	Intermediate	1000-1500	20-40	>40	>110	>110	90-110	90-110	3	1	51-80	51-80
203004	E00002939	E01000608	10	Passive	8.51198	Female	South Asian	2	No	0	0	High	>1500	>40	>40	>110	>110	90-110	90-110	2	1	21-50	51-80
203006	E00003058	E01000631	10	Active	8.63792	Female	Black	2	Yes	1	1	Intermediate	500-1000	20-40	20-540	>110	>110	90-110	90-110	1	1	21-50	21-50
203007	E00003058	E01000631	10	Active	8.03833	Male	White	2	No	2	1	Intermediate	500-1000	20-40	20-541	>110	>110	90-110	90-110	1	1	21-50	21-50
203009	E00002948	E01000612	10	Active	8.48734	Male	South Asian	2	No	1	1	Intermediate	1000-1500	20-40	>40	>110	>110	90-110	90-110	2	1	21-50	51-80
203010	E00002948	E01000612	10	Active	8.0219	Female	South Asian	2	No	1	1	Intermediate	1000-1500	20-40	>40	>110	>110	90-110	90-110	2	1	21-50	51-80
203011	E00002949	E01000612	10	Active	8.3258	Male	South Asian	2	Yes	1	1	Intermediate	500-1000	20-40	>40	>110	>110	90-110	90-110	2	1	21-50	51-80
203012	E00002957	E01000606	10	Active	8.63518	Male	South Asian	2	No	1	2	Intermediate	>1500	20-40	>40	90-110	>110	90-110	90-110	2	1	21-50	51-80
203015	E00003049	E01000633	10	Active	7.99179	Male	South Asian	2	No	1	2	Intermediate	500-1000	<20	20-413	>110	>110	90-110	90-110	2	1	21-50	51-80
203016	E00002334	E01000475	10	Mixed	8.46817	Male	South Asian	2	No	2	0	Intermediate	>1500	20-40	>40	90-110	>110	90-110	90-110	2	1	21-50	51-80
203018	E00002334	E01000475	10	Active	8.58316	Female	South Asian	2	No	0	2	Intermediate	>1500	20-40	>40	90-110	>110	90-110	90-110	2	1	21-50	51-80
203019	E00002334	E01000475	10	Active	8.66804	Male	South Asian	3	No	0	1	Intermediate	>1500	20-40	>40	90-110	>110	90-110	90-110	2	1	21-50	51-80
203021	E00002334	E01000475	10	Active	7.77002	Male	South Asian	2	No	0	1	High	>1500	20-40	>40	90-110	>110	90-110	90-110	2	1	21-50	51-80
203023	E00002950	E01000612	10	Active	8.25736	Female	South Asian	2	No	2	2	Intermediate	500-1000	20-40	>40	90-110	>110	90-110	90-110	2	1	21-50	51-80
203024	E00011000	E01002202	10	Disagreement	7.70979	Male	South Asian	2	No	1	1	Intermediate	>1500	20-40	>40	90-110	>110	90-110	>110	2	1	21-50	51-80
203025	E00002946	E01000612	10	Disagreement	8.564	Male	South Asian	2	No	1	1	Intermediate	1000-1500	20-40	>40	>110	>110	90-110	90-110	2	1	21-50	51-80
203028	E00002940	E01000607	10	Passive	8.07392	Male	South Asian	2	No	1	1	Intermediate	>1500	20-40	>40	>110	>110	90-110	90-110	2	1	21-50	51-80
203030	E00003053	E01000633	10	Active	7.93429	Male	Other	3	No	2	2	High	500-1000	20-40	20-557	>110	>110	90-110	90-110	2	1	21-50	51-80
203031	E00002793	E01000570	10	Passive	8.13689	Male	White	2	No	1	1	High	>1500	20-40	>40	>110	>110	90-110	>110	2	1	21-50	51-80
203033	E00011077	E01002214	10	Passive	7.99452	Female	White	3	No	1	1	Low	>1500	20-40	>40	<90	>110	90-110	90-110	2	1	21-50	51-80
203034	E00002950	E01000612	10	Active	7.83573	Male	South Asian	2	Yes	1	1	Intermediate	500-1000	20-40	>40	90-110	>110	90-110	90-110	2	1	21-50	51-80
203035	E00003049	E01000633	10	Active	8.10404	Female	Black	2	No	1	1	Intermediate	500-1000	<20	20-410	>110	>110	90-110	90-110	2	1	21-50	51-80
203037	E00002336	E01000473	10	Active	8.10404	Female	South Asian	2	No	0	1	High	1000-1500	20-40	20-480	>110	>110	90-110	90-110	3	1	21-50	51-80
203041	E00003057	E01000631	10	Active	8.29569	Female	South Asian	2	No	1	1	Intermediate	500-1000	20-40	20-548	>110	>110	90-110	90-110	2	1	21-50	51-80
203045	E00003052	E01000630	10	Disagreement	8.26831	Female	South Asian	2	No	1	1	High	1000-1500	20-40	20-570	>110	>110	90-110	90-110	3	1	51-80	51-80
203047	E00002334	E01000475	10	Passive	8.48186	Male	Black	4	No	1	1	High	>1500	20-40	>40	90-110	>110	90-110	90-110	2	1	21-50	51-80
203049	E00002334	E01000475	10	Active	8.45722	Female	South Asian	2	No	1	1	High	>1500	20-40	>40	90-110	>110	90-110	90-110	2	1	21-50	51-80
203051	E00002333	E01000474	10	Active	8.29021	Female	South Asian	2	No	0	1	Intermediate	>1500	20-40	20-478	>110	>110	90-110	90-110	3	1	21-50	51-80
203052	E00003060	E01000632	10	Active	7.99452	Male	South Asian	1	No	0	1	Intermediate	500-1000	20-40	20-496	>110	>110	90-110	90-110	2	1	21-50	21-50
203056	E00003048	E01000634	10	Active	7.74264	Male	South Asian	2	No	1	1	High	500-1000	20-40	20-519	>110	>110	90-110	90-110	2	1	21-50	51-80
203057	E00002333	E01000474	10	Active	8.13142	Male	South Asian	4	No	1	1	Intermediate	>1500	20-40	20-476	>110	>110	90-110	90-110	3	1	21-50	51-80
203059	E00002333	E01000474	10	Active	7.80287	Male	South Asian	2	No	0	1	High	>1500	20-40	20-477	>110	>110	90-110	90-110	3	1	21-50	51-80
203060	E00002793	E01000570	10	Passive	8.13689	Male	White	2	No	1	1	High	>1500	20-40	>40	>110	>110	90-110	>110	2	1	21-50	51-80
203061	E00006537	E01001308	10	Disagreement	8.26831	Female	Black	4	Yes	0	1	Low	>1500	20-40	>40	90-110	>110	90-110	90-110	2	1	21-50	51-80
203062	E00003058	E01000631	10	Active	8.55031	Male	Black	3	No	0	1	Intermediate	500-1000	20-40	20-536	>110	>110	90-110	90-110	1	1	21-50	21-50
203063	E00003054	E01000631	10	Active	8.08487	Male	South Asian	4	No	2	2	Intermediate	<500	20-40	20-482	>110	>110	90-110	90-110	3	1	21-50	51-80
203065	E00174735	E01000634	10	Disagreement	7.87953	Male	South Asian	2	No	2	1	High	>1500	20-40	>40	>110	>110	90-110	>110	3	1	21-50	51-80
203069	E00003057	E01000631	10	Active	8.18617	Female	South Asian	2	No	0	Unknown	Intermediate	500-1000	20-40	20-542	>110	>110	90-110	90-110	2	1	21-50	51-80
203070	E00003057	E01000631	10	Active	7.88775	Male	South Asian	3	Yes	1	0	Intermediate	500-1000	20-40	20-543	>110	>110	90-110	90-110	2	1	21-50	51-80
203071	E00002943	E01000610	10	Active	8.5065	Male	Black	2	No	0	2	Intermediate	1000-1500	<20	20-372	>110	>110	90-110	90-110	2	1	21-50	51-80
203073	E00002943	E01000610	10	Active	8.03012	Male	South Asian	2	No	2	2	Intermediate	1000-1500	<20	20-373	>110	>110	90-110	90-110	2	1	21-50	51-80
203074	E00006349	E01001269	10	Disagreement	8.67351	Male	South Asian	2	No	1	1	Low	>1500	20-40	>40	<90	>110	90-110	90-110	2	1	21-50	51-80
203076	E00006349	E01001269	10	Disagreement	8.07666	Female	South Asian	2	No	1	1	Intermediate	>1500	20-40	>40	<90	>110	90-110	90-110	2	1	21-50	51-80
203079	E00002311	E01000473	10	Passive	8.2245	Female	South Asian	4	No	1	1	Intermediate	>1500	20-40	20-473	>110	>110	90-110	90-110	3	1	21-50	51-80
203085	E00002311	E01000473	10	Active	8.44627	Female	South Asian	2	No	0	0	Intermediate	>1500	20-40	20-474	>110	>110	90-110	90-110	3	1	21-50	51-80
203087	E00010571	E01002108	10	Disagreement	8.28474	Female	South Asian	2	No	1	1	High	>1500	20-40	>40	90-110	>110	90-110	>110	2	1	21-50	51-80
203108	E00003060	E01000632	10	Active	9.00479	Male	South Asian	2	No	0	0	High	500-1000	20-40	20-497	>110	>110	90-110	90-110	2	1	21-50	21-50
203113	E00002962	E01000607	10	Active	8.67625	Female	South Asian	4	No	1	1	Intermediate	>1500	<20	20-371	90-110	>110	90-110	90-110	2	1	21-50	51-80
203122	E00003056	E01000632	10	Passive	9.44832	Female	South Asian	2	No	1	Unknown	Intermediate	1000-1500	20-40	20-510	>110	>110	90-110	90-110	2	1	21-50	51-80
203127	E00003056	E01000632	10	Passive	8.76112	Female	South Asian	2	Yes	Unknown	0	Intermediate	1000-1500	20-40	20-511	>110	>110	90-110	90-110	2	1	21-50	51-80
203129	E00003047	E01000631	10	Disagreement	8.78576	Male	South Asian	2	No	0	1	Intermediate	1000-1500	20-40	20-533	>110	>110	90-110	90-110	2	1	21-50	51-80
203136	E00003068	E01000634	10	Active	9.46201	Female	South Asian	2	No	0	1	Intermediate	1000-1500	20-40	20-524	>110	>110	90-110	90-110	3	1	21-50	51-80
203139	E00003042	E01000635	10	Active	8.65435	Male	South Asian	2	No	2	1	High	1000-1500	20-40	>40	>110	>110	90-110	>110	3	1	21-50	51-80
203143	E00003052	E01000630	10	Disagreement	9.52498	Male	White	2	No	1	1	High	1000-1500	20-40	20-571	>110	>110	90-110	90-110	3	1	51-80	51-80
203144	E00003051	E01000633	10	Active	9.22382	Male	South Asian	2	No	1	2	High	500-1000	20-40	20-564	>110	>110	90-110	90-110	2	1	21-50	51-80
203166	E00003059	E01000633	10	Active	9.31964	Female	South Asian	2	No	2	1	High	1000-1500	20-40	20-586	>110	>110	90-110	90-110	3	1	21-50	51-80
203172	E00003052	E01000630	10	Disagreement	8.67077	Male	South Asian	4	No	1	1	High	1000-1500	20-40	20-574	>110	>110	90-110	90-110	3	1	51-80	51-80
203178	E00002946	E01000612	10	Passive	9.02396	Male	South Asian	2	No	0	1	Intermediate	1000-1500	20-40	>40	>110	>110	90-110	90-110	2	1	21-50	51-80
203184	E00003057	E01000631	10	Active	8.84052	Female	South Asian	2	No	0	1	Intermediate	500-1000	20-40	20-544	>110	>110	90-110	90-110	2	1	21-50	51-80
203188	E00003059	E01000633	10	Active	8.96372	Male	South Asian	2	No	1	1	Intermediate	1000-1500	20-40	20-581	>110	>110	90-110	90-110	3	1	21-50	51-80
203197	E00003060	E01000632	10	Active	9.27584	Male	South Asian	2	No	1	2	Intermediate	500-1000	20-40	20-502	>110	>110	90-110	90-110	2	1	21-50	21-50
203198	E00003049	E01000633	10	Active	9.18823	Female	Black	1	No	1	1	Intermediate	500-1000	<20	20-411	>110	>110	90-110	90-110	2	1	21-50	51-80
204102	E00002937	E01000607	10	Active	10.0808	Female	Other	1	No	0	1	High	>1500	<20	20-369	90-110	>110	90-110	90-110	2	1	21-50	51-80
204104	E00003053	E01000633	10	Passive	9.94114	Female	South Asian	2	No	1	1	Intermediate	500-1000	20-40	20-560	>110	>110	90-110	90-110	2	1	21-50	51-80
204106	E00002946	E01000612	10	Passive	10.3655	Male	South Asian	3	No	2	1	High	1000-1500	20-40	>40	>110	>110	90-110	90-110	2	1	21-50	51-80
204107	E00003057	E01000631	10	Disagreement	10.3929	Female	South Asian	2	No	2	1	Intermediate	500-1000	20-40	20-549	>110	>110	90-110	90-110	2	1	21-50	51-80
204109	E00003056	E01000632	10	Passive	10.4339	Female	South Asian	2	No	1	0	High	1000-1500	20-40	20-516	>110	>110	90-110	90-110	2	1	21-50	51-80
204110	E00003053	E01000633	10	Active	10.1164	Female	South Asian	2	Yes	1	1	Intermediate	500-1000	20-40	20-562	>110	>110	90-110	90-110	2	1	21-50	51-80
204116	E00003058	E01000631	10	Active	9.78508	Male	South Asian	2	Yes	0	0	Intermediate	500-1000	20-40	20-537	>110	>110	90-110	90-110	1	1	21-50	21-50
204120	E00002549	E01000524	10	Active	9.95209	Female	South Asian	2	No	1	1	Intermediate	>1500	20-40	>40	>110	>110	90-110	>110	3	1	51-80	>80
204127	E00003060	E01000632	10	Passive	9.99863	Male	South Asian	4	No	0	1	High	500-1000	20-40	20-503	>110	>110	90-110	90-110	2	1	21-50	21-50
204129	E00003057	E01000631	10	Active	10.1273	Male	Black	2	No	1	1	Intermediate	500-1000	20-40	20-550	>110	>110	90-110	90-110	2	1	21-50	51-80
204139	E00003068	E01000634	10	Disagreement	10.4175	Female	South Asian	2	No	1	1	Intermediate	1000-1500	20-40	20-525	>110	>110	90-110	90-110	3	1	21-50	51-80
204141	E00003060	E01000632	10	Active	10.3901	Male	South Asian	2	Unknown	1	1	High	500-1000	20-40	20-498	>110	>110	90-110	90-110	2	1	21-50	21-50
204143	E00002792	E01000570	10	Disagreement	9.86721	Male	South Asian	3	No	2	1	High	>1500	20-40	>40	>110	>110	90-110	>110	2	1	21-50	51-80
204147	E00003053	E01000633	10	Active	10.2149	Female	Other	2	No	1	2	High	500-1000	20-40	20-558	>110	>110	90-110	90-110	2	1	21-50	51-80
204149	E00002958	E01000609	10	Disagreement	10.1574	Male	South Asian	2	No	2	2	High	>1500	20-40	>40	90-110	>110	90-110	90-110	2	1	21-50	51-80
204150	E00003062	E01000632	10	Disagreement	9.60986	Male	South Asian	2	No	0	1	High	1000-1500	20-40	20-491	>110	>110	90-110	90-110	3	1	21-50	21-50
204153	E00003048	E01000634	10	Active	10.5626	Female	South Asian	2	No	1	2	Intermediate	500-1000	20-40	20-521	>110	>110	90-110	90-110	2	1	21-50	51-80
204154	E00002946	E01000612	10	Active	10.5216	Female	South Asian	2	No	0	1	High	1000-1500	20-40	>40	>110	>110	90-110	90-110	2	1	21-50	51-80
204155	E00003058	E01000631	10	Disagreement	10.1355	Female	South Asian	2	No	0	0	High	500-1000	20-40	20-538	>110	>110	90-110	90-110	1	1	21-50	21-50
204156	E00002950	E01000612	10	Active	9.69747	Male	South Asian	2	No	1	1	Intermediate	500-1000	20-40	>40	90-110	>110	90-110	90-110	2	1	21-50	51-80
204159	E00002948	E01000612	10	Active	10.1875	Male	South Asian	2	No	1	1	Intermediate	1000-1500	20-40	>40	>110	>110	90-110	90-110	2	1	21-50	51-80
204160	E00002949	E01000612	10	Active	10.4531	Female	South Asian	2	No	0	0	Intermediate	500-1000	20-40	>40	>110	>110	90-110	90-110	2	1	21-50	51-80
204161	E00003056	E01000632	10	Passive	9.91102	Male	White	2	No	1	1	Intermediate	1000-1500	20-40	20-512	>110	>110	90-110	90-110	2	1	21-50	51-80
204162	E00002937	E01000607	10	Active	10.0534	Male	White	2	No	2	2	Intermediate	>1500	<20	20-370	90-110	>110	90-110	90-110	2	1	21-50	51-80
204163	E00006692	E00006692	10	Disagreement	9.94114	Female	South Asian	2	No	1	1	Low	>1500	20-40	>40	90-110	>110	90-110	90-110	3	1	21-50	21-50
204164	E00002788	E01000578	10	Passive	10.1164	Female	White	2	No	0	1	Low	>1500	20-40	>40	>110	>110	90-110	>110	3	1	21-50	51-80
204166	E00003068	E01000634	10	Active	9.94661	Female	Other	4	No	0	1	Intermediate	1000-1500	20-40	20-526	>110	>110	90-110	90-110	3	1	21-50	51-80
204167	E00006699	E01001341	10	Active	10.4778	Female	South Asian	2	No	2	1	High	>1500	20-40	>40	90-110	>110	90-110	90-110	3	1	21-50	21-50
204168	E00002984	E01000617	10	Disagreement	10.4504	Male	South Asian	2	Unknown	Unknown	Unknown	Low	>1500	20-40	>40	>110	>110	90-110	>110	3	1	21-50	51-80
204171	E00002333	E01000474	10	Disagreement	9.85626	Female	Black	2	No	1	1	Intermediate	>1500	20-40	20-479	>110	>110	90-110	90-110	3	1	21-50	51-80
204172	E00002950	E01000612	10	Active	9.96578	Female	South Asian	2	Yes	0	1	Intermediate	500-1000	20-40	>40	90-110	>110	90-110	90-110	2	1	21-50	51-80
204175	E00003062	E01000632	10	Active	9.91102	Male	South Asian	2	No	1	1	Intermediate	1000-1500	20-40	20-495	>110	>110	90-110	90-110	3	1	21-50	21-50
204176	E00003059	E01000633	10	Active	10.1054	Male	South Asian	2	No	1	0	High	1000-1500	20-40	20-584	>110	>110	90-110	90-110	3	1	21-50	51-80
204177	E00003064	E01000634	10	Passive	9.61259	Female	South Asian	2	No	2	2	High	>1500	20-40	>40	>110	>110	90-110	>110	3	1	21-50	51-80
204184	E00003059	E01000633	10	Active	10.5161	Female	South Asian	2	No	1	1	Intermediate	1000-1500	20-40	20-585	>110	>110	90-110	90-110	3	1	21-50	51-80
204189	E00011060	E01002211	10	Active	10.412	Female	South Asian	2	No	0	1	High	>1500	20-40	>40	<90	>110	90-110	90-110	2	1	21-50	51-80
204190	E00002946	E01000612	10	Active	9.71389	Female	South Asian	2	No	1	1	High	1000-1500	20-40	>40	>110	>110	90-110	90-110	2	1	21-50	51-80
205001	E00002936	E01000610	10	Active	10.4148	Female	South Asian	2	No	1	2	Intermediate	1000-1500	<20	20-378	>110	>110	90-110	90-110	2	1	21-50	51-80
205004	E00002936	E01000610	10	Disagreement	10.4586	Female	South Asian	2	No	1	1	Intermediate	1000-1500	<20	20-379	>110	>110	90-110	90-110	2	1	21-50	51-80
205006	E00002946	E01000612	10	Active	9.87269	Female	South Asian	2	No	1	0	High	1000-1500	20-40	>40	>110	>110	90-110	90-110	2	1	21-50	51-80
205008	E00002959	E01000610	10	Disagreement	9.7358	Male	South Asian	2	No	1	1	Intermediate	1000-1500	<20	20-381	>110	>110	90-110	90-110	2	1	21-50	51-80
205009	E00002943	E01000610	10	Passive	10.2916	Female	Black	2	No	1	1	High	1000-1500	<20	20-375	>110	>110	90-110	90-110	2	1	21-50	51-80
205011	E00003059	E01000633	10	Disagreement	10.3354	Male	South Asian	2	No	1	1	High	1000-1500	20-40	20-578	>110	>110	90-110	90-110	3	1	21-50	51-80
205015	E00003059	E01000633	10	Active	9.72485	Female	South Asian	2	No	0	Unknown	Intermediate	1000-1500	20-40	20-579	>110	>110	90-110	90-110	3	1	21-50	51-80
205017	E00003049	E01000633	10	Active	10.1547	Female	South Asian	2	No	1	1	High	500-1000	<20	20-414	>110	>110	90-110	90-110	2	1	21-50	51-80
205019	E00002343	E01000475	10	Active	10.2094	Female	South Asian	2	No	2	1	Intermediate	>1500	>40	>40	>110	>110	90-110	90-110	3	1	21-50	21-50
205023	E00002343	E01000475	10	Disagreement	9.98494	Female	White	2	No	0	2	Intermediate	>1500	>40	>40	>110	>110	90-110	90-110	3	1	21-50	21-50
205024	E00003059	E01000633	10	Active	10.0561	Female	South Asian	3	No	1	1	High	1000-1500	20-40	20-588	>110	>110	90-110	90-110	3	1	21-50	51-80
205033	E00003000	E01033457	10	Disagreement	10.193	Female	Black	2	Yes	0	1	Intermediate	>1500	20-40	>40	>110	>110	90-110	>110	3	1	21-50	51-80
205038	E00003057	E01000631	10	Disagreement	9.70294	Male	South Asian	2	No	2	1	Intermediate	500-1000	20-40	20-551	>110	>110	90-110	90-110	2	1	21-50	51-80
205039	E00003057	E01000631	10	Active	10.1875	Female	South Asian	2	No	1	1	Intermediate	500-1000	20-40	20-552	>110	>110	90-110	90-110	2	1	21-50	51-80
205042	E00003064	E01000634	10	Active	10.6694	Male	South Asian	2	No	0	1	High	>1500	20-40	>40	>110	>110	90-110	>110	3	1	21-50	51-80
205043	E00002971	E01033457	10	Passive	10.1711	Female	South Asian	1	No	0	0	Intermediate	>1500	20-40	>40	>110	>110	90-110	>110	3	1	21-50	51-80
205044	E00002314	E01000478	10	Active	10.3847	Male	South Asian	2	No	0	1	Intermediate	>1500	20-40	20-475	>110	>110	90-110	90-110	3	1	21-50	51-80
205045	E00002792	E01000570	10	Active	10.6858	Female	Other	2	No	1	1	Intermediate	>1500	20-40	>40	>110	>110	90-110	>110	2	1	21-50	51-80
205048	E00002943	E01000610	10	Active	10.078	Female	South Asian	3	Yes	2	1	High	1000-1500	<20	20-374	>110	>110	90-110	90-110	2	1	21-50	51-80
205052	E00003056	E01000632	10	Active	10.3463	Female	South Asian	2	No	0	1	Intermediate	1000-1500	20-40	20-517	>110	>110	90-110	90-110	2	1	21-50	51-80
205056	E00003056	E01000632	10	Active	9.68104	Female	South Asian	3	No	1	1	Intermediate	1000-1500	20-40	20-518	>110	>110	90-110	90-110	2	1	21-50	51-80
205059	E00002950	E01000612	10	Active	10.0096	Female	South Asian	2	No	1	1	Intermediate	500-1000	20-40	>40	90-110	>110	90-110	90-110	2	1	21-50	51-80
205062	E00002947	E01000611	10	Disagreement	10.601	Female	Black	2	No	0	1	High	>1500	20-40	>40	>110	>110	90-110	90-110	2	1	21-50	51-80
205063	E00002947	E01000611	10	Active	10.4367	Female	South Asian	2	Yes	1	1	Intermediate	>1500	20-40	>40	>110	>110	90-110	90-110	2	1	21-50	51-80
205065	E00002330	E01000475	10	Active	10.5873	Female	South Asian	2	No	1	1	Intermediate	>1500	20-40	>40	90-110	>110	90-110	90-110	2	1	21-50	51-80
205067	E00002949	E01000612	10	Active	10.4093	Female	South Asian	2	No	2	1	Intermediate	500-1000	20-40	>40	>110	>110	90-110	90-110	2	1	21-50	51-80
205068	E00002971	E01033457	10	Passive	10.1739	Male	South Asian	2	No	0	0	Intermediate	>1500	20-40	>40	>110	>110	90-110	>110	3	1	21-50	51-80
205071	E00003051	E01000633	10	Disagreement	9.76318	Female	South Asian	2	No	1	1	High	500-1000	20-40	20-565	>110	>110	90-110	90-110	2	1	21-50	51-80
205072	E00003059	E01000633	10	Passive	10.3765	Male	South Asian	2	No	0	1	High	1000-1500	20-40	20-589	>110	>110	90-110	90-110	3	1	21-50	51-80
205074	E00002329	E01000474	10	Passive	10.5352	Male	South Asian	2	No	2	2	Intermediate	1000-1500	<20	20-405	>110	>110	90-110	90-110	3	1	21-50	51-80
205075	E00002959	E01000610	10	Disagreement	10.1164	Female	South Asian	2	No	1	1	Intermediate	1000-1500	<20	20-380	>110	>110	90-110	90-110	2	1	21-50	51-80
205077	E00003047	E01000631	10	Active	9.69473	Male	South Asian	4	No	2	2	Intermediate	1000-1500	20-40	20-531	>110	>110	90-110	90-110	2	1	21-50	51-80
205078	E00003054	E01000631	10	Disagreement	9.7577	Female	South Asian	2	No	2	1	Intermediate	<500	20-40	20-488	>110	>110	90-110	90-110	3	1	21-50	51-80
205083	E00002940	E01000607	10	Disagreement	10.5818	Female	White	2	No	1	1	Intermediate	>1500	20-40	>40	>110	>110	90-110	90-110	2	1	21-50	51-80
205084	E00002940	E01000607	10	Passive	10.6475	Female	South Asian	2	Yes	1	1	Intermediate	>1500	20-40	>40	>110	>110	90-110	90-110	2	1	21-50	51-80
205085	E00003056	E01000632	10	Active	9.8152	Female	Other	2	No	2	1	Intermediate	1000-1500	20-40	20-513	>110	>110	90-110	90-110	2	1	21-50	51-80
205086	E00003042	E01000635	10	Disagreement	10.0233	Female	South Asian	2	Yes	0	1	Intermediate	1000-1500	20-40	>40	>110	>110	90-110	>110	3	1	21-50	51-80
205087	E00003053	E01000633	10	Passive	10.4887	Male	South Asian	2	No	2	1	Intermediate	500-1000	20-40	20-559	>110	>110	90-110	90-110	2	1	21-50	51-80
205088	E00002343	E01000475	10	Active	10.3819	Female	South Asian	2	No	0	1	Intermediate	>1500	>40	>40	>110	>110	90-110	90-110	3	1	21-50	21-50
205113	E00003062	E01000632	10	Active	11.4716	Female	South Asian	3	Unknown	Unknown	Unknown	High	1000-1500	20-40	20-492	>110	>110	90-110	90-110	3	1	21-50	21-50
205131	E00002963	E01000606	10	Passive	10.694	Female	Black	3	Yes	0	1	Intermediate	>1500	20-40	>40	90-110	>110	90-110	90-110	2	1	21-50	51-80
205141	E00003048	E01000634	10	Passive	11.039	Female	White	2	Yes	0	0	Intermediate	500-1000	20-40	20-522	>110	>110	90-110	90-110	2	1	21-50	51-80
205154	E00002334	E01000475	10	Active	10.6667	Male	South Asian	2	No	1	1	High	>1500	20-40	>40	90-110	>110	90-110	90-110	2	1	21-50	51-80
205158	E00003042	E01000635	10	Active	10.5654	Female	Black	2	No	0	1	High	1000-1500	20-40	>40	>110	>110	90-110	>110	3	1	21-50	51-80
205161	E00002930	E01000610	11	Active	10.9459	Female	South Asian	3	No	0	1	High	500-1000	20-40	>40	90-110	>110	90-110	90-110	2	1	21-50	51-80
205192	E00003061	E01000632	11	Disagreement	10.82	Male	South Asian	2	No	2	2	Intermediate	>1500	20-40	20-490	>110	>110	90-110	90-110	3	1	21-50	21-50
205193	E00003068	E01000634	11	Active	10.8145	Female	South Asian	2	No	0	0	Intermediate	1000-1500	20-40	20-523	>110	>110	90-110	90-110	3	1	21-50	51-80
205195	E00003060	E01000632	11	Active	10.6585	Male	South Asian	2	Yes	0	1	High	500-1000	20-40	20-504	>110	>110	90-110	90-110	2	1	21-50	21-50
205198	E00008804	E01033713	11	Disagreement	11.1485	Female	Black	2	Yes	1	1	High	500-1000	<20	20-280	<90	>110	90-110	>110	3	1	>80	>80
211005	E00008804	E01033713	11	Active	6.53251	Female	White	2	No	0	1	Intermediate	500-1000	<20	20-281	<90	>110	90-110	>110	3	1	>80	>80
211006	E00008953	E01001793	11	Active	6.68036	Male	South Asian	2	No	1	1	High	<500	<20	20-246	<90	90-110	90-110	>110	2	1	>80	>80
211009	E00008953	E01001793	11	Disagreement	6.52977	Female	White	2	Yes	1	1	High	<500	<20	20-247	<90	90-110	90-110	>110	2	1	>80	>80
211010	E00008943	E01001794	11	Active	6.26968	Female	South Asian	2	No	1	1	High	<500	<20	20-223	<90	90-110	90-110	>110	2	2	>80	>80
211012	E00008945	E01001795	11	Active	6.28337	Female	White	2	No	1	1	High	<500	<20	20-282	90-110	>110	90-110	90-110	2	1	>80	>80
211014	E00008610	E01001735	11	Active	6.48597	Female	Black	2	No	1	1	High	500-1000	20-40	>40	>110	>110	90-110	>110	3	1	>80	>80
211017	E00008784	E01001758	11	Passive	6.04517	Male	Black	2	Yes	0	1	High	1000-1500	>40	>40	>110	>110	>110	>110	4	1	>80	>80
211021	E00008951	E01001794	11	Active	5.88638	Female	Black	1	No	1	1	High	<500	<20	20-227	<90	90-110	90-110	>110	2	1	>80	>80
211022	E00008908	E01001787	11	Active	6.25599	Female	South Asian	2	No	1	1	High	500-1000	<20	20-275	<90	>110	90-110	90-110	3	1	>80	>80
211023	E00008971	E01001792	11	Disagreement	5.77687	Female	South Asian	2	No	1	1	High	500-1000	<20	20-212	<90	90-110	>110	>110	2	1	>80	>80
211025	E00008615	E01001729	11	Disagreement	5.76044	Female	White	2	No	1	1	High	1000-1500	20-40	>40	>110	>110	90-110	>110	3	1	>80	>80
211026	E00008958	E01001796	11	Active	5.95483	Female	White	2	No	1	1	High	<500	<20	20-315	90-110	>110	90-110	90-110	2	1	>80	>80
211027	E00008958	E01001796	11	Active	6.49966	Male	White	2	No	0	0	High	<500	<20	20-316	90-110	>110	90-110	90-110	2	1	>80	>80
211031	E00008796	E01033703	11	Active	5.8152	Male	White	2	No	1	1	High	500-1000	<20	20-305	90-110	>110	90-110	>110	3	1	>80	>80
211035	E00008914	E01001787	11	Active	6.46954	Female	White	2	No	1	1	High	500-1000	<20	20-269	<90	>110	90-110	90-110	3	1	>80	>80
211036	E00008971	E01001792	11	Active	6.45311	Male	White	4	No	1	1	High	500-1000	<20	20-213	<90	90-110	>110	>110	2	1	>80	>80
211038	E00008971	E01001792	11	Active	5.92197	Female	Other	2	No	1	1	High	500-1000	<20	20-214	<90	90-110	>110	>110	2	1	>80	>80
211039	E00008954	E01001794	11	Active	6.37919	Male	Black	2	No	0	1	High	<500	<20	20-295	90-110	>110	90-110	>110	2	1	>80	>80
211040	E00008954	E01001794	11	Passive	5.96851	Female	Other	2	Yes	1	0	High	<500	<20	20-296	90-110	>110	90-110	>110	2	1	>80	>80
211045	E00008915	E01001789	11	Active	5.7577	Female	White	2	No	1	1	High	500-1000	<20	20-274	<90	>110	90-110	90-110	2	1	>80	>80
211056	E00008950	E01001794	11	Active	5.859	Female	White	2	No	1	1	High	500-1000	<20	20-233	<90	90-110	90-110	>110	2	1	>80	>80
211057	E00008950	E01001794	11	Active	5.94114	Female	White	2	No	1	1	High	500-1000	<20	20-234	<90	90-110	90-110	>110	2	1	>80	>80
211058	E00008956	E01001795	11	Disagreement	6.5024	Female	Black	3	Yes	2	1	High	500-1000	<20	20-300	90-110	>110	90-110	>110	3	1	>80	>80
211062	E00008765	E01001761	11	Passive	5.94114	Male	South Asian	2	No	1	1	High	>1500	>40	>40	>110	>110	>110	>110	4	1	>80	>80
211063	E00008956	E01001795	11	Passive	6.62012	Female	South Asian	2	No	1	1	High	500-1000	<20	20-299	90-110	>110	90-110	>110	3	1	>80	>80
211065	E00008971	E01001792	11	Active	6.32444	Female	South Asian	2	No	1	1	High	500-1000	<20	20-215	<90	90-110	>110	>110	2	1	>80	>80
211067	E00008971	E01001792	11	Active	6.44764	Female	White	2	No	1	1	High	500-1000	<20	20-216	<90	90-110	>110	>110	2	1	>80	>80
211072	E00008776	E01001757	11	Active	6.0178	Male	Black	1	No	0	1	High	1000-1500	<20	20-278	<90	>110	90-110	>110	3	1	>80	>80
211074	E00008796	E01033703	11	Active	6.14648	Female	White	2	No	0	1	High	500-1000	<20	20-304	90-110	>110	90-110	>110	3	1	>80	>80
211075	E00008639	E01001734	11	Active	6.15469	Female	White	2	No	0	1	High	500-1000	20-40	>40	>110	>110	>110	>110	4	1	>80	>80
211077	E00008612	E01001729	11	Passive	6.62286	Female	South Asian	2	No	1	1	High	1000-1500	20-40	>40	>110	>110	>110	>110	4	1	>80	>80
211082	E00008589	E01001726	11	Passive	5.98494	Male	South Asian	2	No	1	1	High	>1500	20-40	>40	90-110	>110	90-110	>110	3	1	>80	>80
211085	E00008942	E01001793	11	Active	6.51061	Male	White	2	No	0	1	High	<500	20-40	20-463	<90	<90	90-110	90-110	2	2	>80	>80
211086	E00008967	E01001792	11	Active	6.39836	Female	Other	2	No	0	1	High	1000-1500	20-40	>40	90-110	>110	>110	>110	2	1	>80	>80
211089	E00008967	E01001792	11	Active	6.41478	Female	Other	2	No	1	1	High	1000-1500	20-40	>40	90-110	>110	>110	>110	2	1	>80	>80
211103	E00008951	E01001794	11	Passive	6.95962	Female	Other	2	No	1	1	High	<500	<20	20-230	<90	90-110	90-110	>110	2	1	>80	>80
211107	E00008637	E01001734	11	Active	6.88569	Female	White	2	No	1	2	High	500-1000	20-40	>40	>110	>110	90-110	>110	3	1	>80	>80
211116	E00008646	E01001730	11	Active	7.21971	Female	South Asian	2	No	0	1	High	500-1000	20-40	>40	>110	>110	>110	>110	4	1	>80	>80
211168	E00008640	E01001734	11	Disagreement	7.58658	Female	Black	3	Yes	0	1	High	500-1000	20-40	>40	>110	>110	>110	>110	4	1	>80	>80
211173	E00008945	E01001795	11	Active	7.63313	Male	Black	1	No	0	1	High	<500	<20	20-283	90-110	>110	90-110	90-110	2	1	>80	>80
211178	E00008945	E01001795	11	Mixed	7.13484	Male	Other	2	Yes	0	1	High	<500	<20	20-289	90-110	>110	90-110	90-110	2	1	>80	>80
211183	E00008775	E01001757	11	Passive	7.39767	Male	South Asian	4	No	2	2	High	500-1000	<20	20-302	90-110	>110	90-110	>110	3	1	>80	>80
211187	E00008823	E01001770	11	Active	6.92129	Female	South Asian	2	No	1	1	High	1000-1500	20-40	>40	90-110	>110	>110	>110	3	1	>80	>80
211188	E00008840	E01001775	11	Active	7.24709	Female	White	2	Yes	0	1	High	>1500	>40	>40	>110	>110	>110	>110	4	1	>80	>80
212105	E00008546	E01001714	11	Active	8.4627	Male	White	2	No	1	1	High	>1500	>40	>40	90-110	>110	90-110	>110	4	1	>80	>80
212106	E00008635	E01001734	11	Passive	8.09309	Female	White	1	No	2	1	High	500-1000	20-40	>40	>110	>110	90-110	>110	4	1	>80	>80
212107	E00008953	E01001793	11	Active	8.28747	Female	White	2	No	0	1	High	<500	<20	20-248	<90	90-110	90-110	>110	2	1	>80	>80
212112	E00009120	E01001830	11	Active	8.18344	Female	Other	2	No	1	1	High	>1500	20-40	>40	>110	>110	>110	>110	3	1	>80	>80
212113	E00022132	E01004399	11	Disagreement	7.93977	Female	White	2	No	1	1	High	>1500	20-40	>40	>110	>110	90-110	90-110	3	1	>80	>80
212114	E00008966	E01001792	11	Passive	8.39425	Male	Black	2	No	1	1	High	500-1000	<20	20-220	<90	90-110	>110	>110	2	1	>80	>80
212116	E00008943	E01001794	11	Active	8.29843	Male	South Asian	2	No	1	1	High	<500	<20	20-226	<90	90-110	90-110	>110	2	2	>80	>80
212118	E00008611	E01001733	11	Active	8.19439	Female	White	2	Yes	0	0	High	>1500	20-40	>40	>110	>110	90-110	>110	3	1	>80	>80
212120	E00008953	E01001793	11	Disagreement	7.97262	Female	White	2	No	1	2	High	<500	<20	20-259	<90	90-110	90-110	>110	2	1	>80	>80
212121	E00008953	E01001793	11	Active	7.79466	Male	South Asian	2	No	1	1	High	<500	<20	20-256	<90	90-110	90-110	>110	2	1	>80	>80
212130	E00008952	E01001793	11	Active	8.00821	Female	South Asian	2	Yes	1	1	High	<500	20-40	20-466	<90	<90	90-110	90-110	2	2	>80	>80
212131	E00008797	E01033713	11	Active	7.93977	Female	White	2	Yes	0	0	High	1000-1500	<20	>40	90-110	>110	90-110	>110	3	1	>80	>80
212137	E00008815	E01001767	11	Disagreement	8.24914	Female	Other	2	No	1	1	High	1000-1500	20-40	>40	90-110	>110	90-110	>110	3	1	>80	>80
212142	E00008611	E01001733	11	Active	7.95893	Male	White	2	No	1	1	High	>1500	20-40	>40	>110	>110	90-110	>110	3	1	>80	>80
212143	E00008797	E01033713	11	Active	8.50103	Male	Other	2	No	1	1	High	1000-1500	<20	>40	90-110	>110	90-110	>110	3	1	>80	>80
212155	E00008971	E01001792	11	Active	8.65708	Male	White	2	No	2	2	High	500-1000	<20	20-217	<90	90-110	>110	>110	2	1	>80	>80
212157	E00008951	E01001794	11	Active	7.72895	Female	White	2	No	0	1	High	<500	<20	20-228	<90	90-110	90-110	>110	2	1	>80	>80
212159	E00008951	E01001794	11	Active	7.75086	Female	Other	2	No	1	1	High	<500	<20	20-229	<90	90-110	90-110	>110	2	1	>80	>80
212160	E00008797	E01033713	11	Active	7.93155	Male	White	2	No	0	1	High	1000-1500	<20	>40	90-110	>110	90-110	>110	3	1	>80	>80
212163	E00008953	E01001793	11	Active	7.81383	Female	Other	1	No	1	1	High	<500	<20	20-249	<90	90-110	90-110	>110	2	1	>80	>80
212164	E00008945	E01001795	11	Active	8.16153	Male	White	2	No	1	2	High	<500	<20	20-284	90-110	>110	90-110	90-110	2	1	>80	>80
212165	E00008950	E01001794	11	Active	8.58316	Female	White	2	No	1	1	High	500-1000	<20	20-235	<90	90-110	90-110	>110	2	1	>80	>80
212166	E00008797	E01033713	11	Active	8.34497	Female	White	2	Unknown	Unknown	Unknown	High	1000-1500	<20	>40	90-110	>110	90-110	>110	3	1	>80	>80
212169	E00008616	E01001730	11	Active	7.78919	Male	White	2	No	1	1	High	500-1000	20-40	>40	>110	>110	>110	>110	4	1	>80	>80
212170	E00008949	E01001793	11	Passive	8.19713	Female	South Asian	2	No	2	1	High	500-1000	<20	20-243	<90	90-110	90-110	>110	2	1	>80	>80
212176	E00008953	E01001793	11	Active	8.25736	Female	White	2	Yes	Unknown	1	High	<500	<20	20-253	<90	90-110	90-110	>110	2	1	>80	>80
212177	E00008643	E01001735	11	Active	8.4627	Male	White	2	No	1	2	High	500-1000	20-40	>40	>110	>110	>110	>110	4	1	>80	>80
213005	E00008971	E01001792	11	Active	7.75086	Female	White	2	No	0	1	High	500-1000	<20	20-205	<90	90-110	>110	>110	2	1	>80	>80
213006	E00008971	E01001792	11	Active	7.79466	Female	White	2	No	1	1	High	500-1000	<20	20-206	<90	90-110	>110	>110	2	1	>80	>80
213008	E00008763	E01001760	11	Active	7.70979	Female	White	2	No	0	1	High	1000-1500	>40	>40	>110	>110	>110	>110	4	1	>80	>80
213009	E00008776	E01001757	11	Active	8.02738	Female	White	2	Yes	1	1	High	1000-1500	<20	20-279	<90	>110	90-110	>110	3	1	>80	>80
213010	E00176254	E01033705	11	Disagreement	7.93703	Male	South Asian	4	Yes	0	1	High	500-1000	<20	20-292	90-110	>110	90-110	90-110	2	1	>80	>80
213011	E00176254	E01033705	11	Active	8.00548	Female	Other	2	No	1	1	High	500-1000	<20	20-293	90-110	>110	90-110	90-110	2	1	>80	>80
213012	E00008952	E01001793	11	Active	7.97536	Female	Black	2	No	2	1	High	<500	20-40	20-470	<90	<90	90-110	90-110	2	2	>80	>80
213013	E00008636	E01001733	11	Active	7.89322	Male	White	2	No	1	1	High	500-1000	<20	20-311	90-110	>110	90-110	90-110	3	1	>80	>80
213016	E00021845	E01004348	11	Passive	8.21629	Female	Black	3	No	1	1	High	>1500	>40	>40	>110	>110	90-110	90-110	4	1	>80	>80
213021	E00008957	E01001796	11	Disagreement	8.40246	Male	South Asian	2	No	0	1	High	<500	<20	20-313	90-110	>110	90-110	90-110	2	1	>80	>80
213022	E00008957	E01001796	11	Passive	7.88501	Male	White	1	No	1	1	High	<500	<20	20-314	90-110	>110	90-110	90-110	2	1	>80	>80
213024	E00008943	E01001794	11	Passive	8.44901	Female	South Asian	4	No	1	1	High	<500	<20	20-224	<90	90-110	90-110	>110	2	2	>80	>80
213025	E00008951	E01001794	11	Active	7.9781	Female	White	2	No	1	2	High	<500	<20	20-231	<90	90-110	90-110	>110	2	1	>80	>80
213026	E00010437	E01002076	11	Active	7.95619	Male	White	2	No	1	1	High	>1500	>40	>40	90-110	>110	90-110	>110	3	1	>80	>80
213027	E00008724	E01001750	11	Passive	8.50376	Female	Black	2	No	0	1	High	>1500	>40	>40	>110	>110	>110	>110	4	1	>80	>80
213030	E00008765	E01001761	11	Disagreement	7.98631	Male	South Asian	2	No	1	1	High	>1500	>40	>40	>110	>110	>110	>110	4	1	>80	>80
213032	E00008765	E01001761	11	Disagreement	8.30116	Female	South Asian	2	Yes	1	1	High	>1500	>40	>40	>110	>110	>110	>110	4	1	>80	>80
213033	E00008939	E01001785	11	Passive	8.37235	Female	South Asian	2	No	1	1	High	>1500	20-40	>40	90-110	>110	90-110	>110	3	1	>80	>80
213036	E00008799	E01001770	11	Active	7.72348	Male	White	2	No	1	1	High	500-1000	20-40	>40	90-110	>110	90-110	>110	3	1	>80	>80
213037	E00008945	E01001795	11	Active	8.53388	Female	White	2	No	1	0	High	<500	<20	20-285	90-110	>110	90-110	90-110	2	1	>80	>80
213041	E00008965	E01033705	11	Active	8.29569	Male	Other	2	No	1	1	High	>1500	<20	20-268	90-110	>110	>110	>110	3	1	>80	>80
213043	E00008942	E01001793	11	Active	8.13415	Female	White	2	No	1	1	High	<500	20-40	20-464	<90	<90	90-110	90-110	2	2	>80	>80
213044	E00008796	E01033703	11	Active	7.97536	Female	Black	2	Yes	1	1	High	500-1000	<20	20-303	90-110	>110	90-110	>110	3	1	>80	>80
213047	E00008825	E01001770	11	Active	8.6872	Female	White	2	No	1	1	High	500-1000	20-40	>40	>110	>110	>110	>110	3	1	>80	>80
213051	E00008611	E01001733	11	Active	8.61602	Female	Other	2	No	0	1	High	>1500	20-40	>40	>110	>110	90-110	>110	3	1	>80	>80
213053	E00008806	E01033713	11	Active	8.65708	Male	Other	2	No	1	1	High	500-1000	<20	20-306	90-110	>110	90-110	>110	3	1	>80	>80
213054	E00008971	E01001792	11	Active	8.35866	Female	South Asian	2	No	1	2	High	500-1000	<20	20-207	<90	90-110	>110	>110	2	1	>80	>80
213056	E00008971	E01001792	11	Active	7.97536	Female	Other	2	No	1	1	High	500-1000	<20	20-218	<90	90-110	>110	>110	2	1	>80	>80
213057	E00008971	E01001792	11	Active	8.03285	Female	South Asian	2	No	2	1	High	500-1000	<20	20-219	<90	90-110	>110	>110	2	1	>80	>80
213058	E00008949	E01001793	11	Active	7.8412	Male	White	2	No	1	2	High	500-1000	<20	20-240	<90	90-110	90-110	>110	2	1	>80	>80
213059	E00008926	E01001791	11	Active	8.70363	Female	Black	2	No	1	1	High	>1500	20-40	>40	90-110	>110	90-110	>110	3	1	>80	>80
213061	E00008926	E01001791	11	Disagreement	8.63244	Female	White	2	Yes	1	1	High	>1500	20-40	>40	90-110	>110	90-110	>110	3	1	>80	>80
213062	E00008945	E01001795	11	Active	8.3833	Male	Other	2	No	0	1	High	<500	<20	20-290	90-110	>110	90-110	90-110	2	1	>80	>80
213064	E00008945	E01001795	11	Active	8.6078	Male	White	2	No	1	1	High	<500	<20	20-291	90-110	>110	90-110	90-110	2	1	>80	>80
213066	E00008943	E01001794	11	Active	8.64339	Male	Black	2	No	0	1	High	<500	<20	20-225	<90	90-110	90-110	>110	2	2	>80	>80
213067	E00008945	E01001795	11	Active	8.55305	Male	South Asian	2	No	1	1	High	<500	<20	20-286	90-110	>110	90-110	90-110	2	1	>80	>80
213068	E00008945	E01001795	11	Active	8.47912	Female	South Asian	2	No	1	1	High	<500	<20	20-287	90-110	>110	90-110	90-110	2	1	>80	>80
213070	E00008953	E01001793	11	Active	8.30938	Female	White	2	No	1	1	High	<500	<20	20-250	<90	90-110	90-110	>110	2	1	>80	>80
213073	E00008953	E01001793	11	Active	8.58864	Female	South Asian	2	No	1	1	High	<500	<20	20-260	<90	90-110	90-110	>110	2	1	>80	>80
213172	E00176315	E01001849	11	Active	9.58248	Male	White	2	No	1	1	High	>1500	20-40	>40	>110	>110	>110	>110	3	1	>80	>80
213196	E00008954	E01001794	11	Passive	8.65435	Male	White	3	No	Unknown	Unknown	High	<500	<20	20-297	90-110	>110	90-110	>110	2	1	>80	>80
213197	E00008949	E01001793	11	Active	9.29774	Male	Black	2	No	0	1	High	500-1000	<20	20-244	<90	90-110	90-110	>110	2	1	>80	>80
213198	E00008952	E01001793	11	Active	9.42368	Male	Black	3	No	0	1	High	<500	20-40	20-467	<90	<90	90-110	90-110	2	2	>80	>80
213199	E00008806	E01033713	11	Active	9.53867	Male	Other	2	No	0	1	High	500-1000	<20	20-307	90-110	>110	90-110	>110	3	1	>80	>80
214006	E00008806	E01033713	11	Active	9.18001	Female	Other	3	Yes	1	0	High	500-1000	<20	20-308	90-110	>110	90-110	>110	3	1	>80	>80
214007	E00008943	E01001794	11	Active	9.58522	Female	White	2	No	1	2	High	<500	<20	20-221	<90	90-110	90-110	>110	2	2	>80	>80
214009	E00008954	E01001794	11	Active	9.44285	Male	Black	2	No	0	1	High	<500	<20	20-298	90-110	>110	90-110	>110	2	1	>80	>80
214012	E00008910	E01001787	11	Active	9.05133	Female	South Asian	4	Yes	0	1	High	500-1000	<20	20-277	<90	>110	90-110	90-110	3	1	>80	>80
214015	E00008950	E01001794	11	Active	9.44011	Female	Black	2	No	1	1	High	500-1000	<20	20-236	<90	90-110	90-110	>110	2	1	>80	>80
214016	E00008950	E01001794	11	Active	8.90623	Male	White	2	No	1	2	High	500-1000	<20	20-237	<90	90-110	90-110	>110	2	1	>80	>80
214120	E00008953	E01001793	11	Active	9.91376	Female	White	2	No	1	1	High	<500	<20	20-251	<90	90-110	90-110	>110	2	1	>80	>80
214122	E00008943	E01001794	11	Active	10.0151	Female	White	2	No	1	1	High	<500	<20	20-222	<90	90-110	90-110	>110	2	2	>80	>80
214124	E00008799	E01001770	11	Active	10.3682	Male	Other	2	No	0	1	High	500-1000	20-40	>40	90-110	>110	90-110	>110	3	1	>80	>80
214126	E00008637	E01001734	11	Active	10.5845	Female	White	2	No	1	1	High	500-1000	20-40	>40	>110	>110	90-110	>110	3	1	>80	>80
214127	E00008634	E01001733	11	Active	10.3162	Female	White	2	No	0	1	High	500-1000	<20	20-309	90-110	>110	90-110	90-110	3	1	>80	>80
214128	E00008951	E01001794	11	Active	10.4257	Female	Other	2	No	1	1	High	<500	<20	20-232	<90	90-110	90-110	>110	2	1	>80	>80
214133	E00008971	E01001792	11	Active	10.3217	Female	South Asian	2	No	2	2	High	500-1000	<20	20-208	<90	90-110	>110	>110	2	1	>80	>80
214134	E00009103	E01001828	11	Disagreement	9.98494	Female	South Asian	2	No	1	1	High	>1500	20-40	>40	90-110	>110	90-110	>110	3	1	>80	>80
214138	E00008634	E01001733	11	Passive	10.3682	Female	White	2	Yes	1	1	High	500-1000	<20	20-310	90-110	>110	90-110	90-110	3	1	>80	>80
214140	E00008944	E01001795	11	Active	10.3244	Female	White	1	No	1	1	High	<500	>40	>40	>110	>110	90-110	>110	3	1	>80	>80
214142	E00008944	E01001795	11	Active	9.81793	Female	South Asian	2	No	2	2	High	<500	>40	>40	>110	>110	90-110	>110	3	1	>80	>80
214147	E00008610	E01001735	11	Active	9.66461	Male	White	1	No	2	2	High	500-1000	20-40	>40	>110	>110	90-110	>110	3	1	>80	>80
214151	E00008908	E01001787	11	Active	9.69473	Female	White	2	Yes	1	1	High	500-1000	<20	20-276	<90	>110	90-110	90-110	3	1	>80	>80
214158	E00008615	E01001729	11	Active	9.6783	Female	South Asian	2	No	1	1	High	1000-1500	20-40	>40	>110	>110	90-110	>110	3	1	>80	>80
214159	E00009213	E01001850	11	Active	9.9165	Female	White	2	No	1	1	High	>1500	20-40	>40	>110	>110	90-110	>110	4	1	>80	>80
214160	E00008956	E01001795	11	Disagreement	10.0397	Male	White	2	No	1	1	High	500-1000	<20	20-301	90-110	>110	90-110	>110	3	1	>80	>80
214165	E00008915	E01001789	11	Disagreement	9.71389	Male	Black	2	Yes	1	1	High	500-1000	<20	20-272	<90	>110	90-110	90-110	2	1	>80	>80
215004	E00008915	E01001789	11	Disagreement	10.423	Male	South Asian	2	No	1	1	High	500-1000	<20	20-273	<90	>110	90-110	90-110	2	1	>80	>80
215005	E00022096	E01004395	11	Disagreement	10.4559	Female	White	2	No	0	1	High	>1500	20-40	>40	>110	>110	90-110	90-110	3	1	>80	>80
215009	E00008824	E01001764	11	Active	10.4531	Male	Other	2	No	1	2	High	1000-1500	20-40	>40	90-110	>110	90-110	>110	3	1	>80	>80
215011	E00175154	E01003735	11	Passive	10.1629	Female	Other	2	No	1	1	High	>1500	>40	>40	>110	>110	90-110	>110	3	1	>80	>80
215012	E00008611	E01001733	11	Active	10.1246	Male	White	2	No	1	2	High	>1500	20-40	>40	>110	>110	90-110	>110	3	1	>80	>80
215014	E00008953	E01001793	11	Active	10.601	Male	White	2	No	2	1	High	<500	<20	20-261	<90	90-110	90-110	>110	2	1	>80	>80
215015	E00008953	E01001793	11	Active	10.2916	Female	South Asian	2	Yes	1	2	High	<500	<20	20-262	<90	90-110	90-110	>110	2	1	>80	>80
215016	E00008971	E01001792	11	Active	10.705	Female	South Asian	2	Unknown	2	2	High	500-1000	<20	20-209	<90	90-110	>110	>110	2	1	>80	>80
215017	E00008942	E01001793	11	Active	10.2396	Male	White	2	No	0	1	High	<500	20-40	20-465	<90	<90	90-110	90-110	2	2	>80	>80
215019	E00008612	E01001729	11	Passive	10.2834	Male	South Asian	2	No	1	1	High	1000-1500	20-40	>40	>110	>110	>110	>110	4	1	>80	>80
215020	E00008914	E01001787	11	Active	9.97673	Female	White	3	No	1	2	High	500-1000	<20	20-270	<90	>110	90-110	90-110	3	1	>80	>80
215021	E00008914	E01001787	11	Active	10.5106	Female	Black	4	No	1	2	High	500-1000	<20	20-271	<90	>110	90-110	90-110	3	1	>80	>80
215022	E00008953	E01001793	11	Active	10.3326	Male	South Asian	2	Yes	1	1	High	<500	<20	20-257	<90	90-110	90-110	>110	2	1	>80	>80
215023	E00008949	E01001793	11	Active	10.193	Female	White	2	Yes	0	1	High	500-1000	<20	20-245	<90	90-110	90-110	>110	2	1	>80	>80
215025	E00022364	E01004447	11	Passive	10.642	Male	White	2	No	2	1	Intermediate	>1500	>40	>40	>110	>110	90-110	90-110	3	1	>80	>80
215026	E00022364	E01004447	11	Disagreement	10.4641	Male	South Asian	2	No	1	2	High	>1500	>40	>40	>110	>110	90-110	90-110	3	1	>80	>80
215028	E00008944	E01001795	11	Active	10.5818	Female	South Asian	4	No	1	2	High	<500	>40	>40	>110	>110	90-110	>110	3	1	>80	>80
215031	E00008944	E01001795	11	Active	10.3463	Female	White	2	No	2	1	High	<500	>40	>40	>110	>110	90-110	>110	3	1	>80	>80
215033	E00008953	E01001793	11	Active	10.1355	Male	Black	2	Unknown	1	1	High	<500	<20	20-254	<90	90-110	90-110	>110	2	1	>80	>80
215035	E00008953	E01001793	11	Active	10.3463	Female	White	2	Yes	1	1	High	<500	<20	20-255	<90	90-110	90-110	>110	2	1	>80	>80
215036	E00021729	E01004311	11	Passive	10.1985	Female	South Asian	2	Yes	1	1	High	>1500	20-40	>40	>110	>110	>110	>110	4	1	>80	>80
215037	E00008945	E01001795	11	Active	10.36	Male	South Asian	3	No	1	1	High	<500	<20	20-288	90-110	>110	90-110	90-110	2	1	>80	>80
215038	E00008636	E01001733	11	Active	10.2341	Female	White	1	No	0	1	High	500-1000	<20	20-312	90-110	>110	90-110	90-110	3	1	>80	>80
215040	E00008953	E01001793	11	Active	10.4586	Female	White	2	Yes	1	1	High	<500	<20	20-252	<90	90-110	90-110	>110	2	1	>80	>80
215041	E00008949	E01001793	11	Disagreement	9.88638	Female	Other	2	No	2	1	High	500-1000	<20	20-241	<90	90-110	90-110	>110	2	1	>80	>80
215043	E00008949	E01001793	11	Active	10.2861	Male	White	2	No	1	1	High	500-1000	<20	20-242	<90	90-110	90-110	>110	2	1	>80	>80
215046	E00008952	E01001793	11	Active	10.0808	Male	South Asian	2	No	1	1	High	<500	20-40	20-468	<90	<90	90-110	90-110	2	2	>80	>80
215047	E00008928	E01001791	11	Passive	10.1821	Female	Black	3	No	1	1	High	>1500	20-40	>40	90-110	>110	90-110	>110	3	1	>80	>80
215048	E00008928	E01001791	11	Active	10.6256	Female	White	1	No	1	1	High	>1500	20-40	>40	90-110	>110	90-110	>110	3	1	>80	>80
215049	E00008971	E01001792	11	Disagreement	10.5352	Male	Other	2	No	1	1	High	500-1000	<20	20-210	<90	90-110	>110	>110	2	1	>80	>80
215053	E00008971	E01001792	11	Active	9.82067	Female	White	2	No	1	1	High	500-1000	<20	20-211	<90	90-110	>110	>110	2	1	>80	>80
215054	E00008799	E01001770	11	Active	10.1246	Female	White	2	No	1	1	High	500-1000	20-40	>40	90-110	>110	90-110	>110	3	1	>80	>80
215059	E00008950	E01001794	11	Active	10.0233	Female	White	2	No	1	1	High	500-1000	<20	20-238	<90	90-110	90-110	>110	2	1	>80	>80
215062	E00008952	E01001793	11	Active	10.1136	Female	Black	2	No	2	1	High	<500	20-40	20-471	<90	<90	90-110	90-110	2	2	>80	>80
215063	E00008950	E01001794	11	Active	9.80424	Male	White	1	No	1	1	High	500-1000	<20	20-239	<90	90-110	90-110	>110	2	1	>80	>80
215065	E00008629	E01001732	11	Disagreement	9.94661	Male	White	2	No	2	1	High	>1500	20-40	>40	>110	>110	>110	>110	4	1	>80	>80
215066	E00008642	E01001733	11	Active	10.1191	Female	White	2	No	1	1	High	1000-1500	>40	>40	>110	>110	90-110	>110	3	1	>80	>80
215070	E00008642	E01001733	11	Active	9.71937	Female	White	2	No	1	1	High	1000-1500	>40	>40	>110	>110	90-110	>110	3	1	>80	>80
215073	E00008953	E01001793	12	Passive	10.0068	Male	South Asian	2	No	1	1	High	<500	<20	20-258	<90	90-110	90-110	>110	2	1	>80	>80
215074	E00176254	E01033705	12	Active	10.193	Female	White	2	Yes	0	1	High	500-1000	<20	20-294	90-110	>110	90-110	90-110	2	1	>80	>80
215106	E00008797	E01033713	12	Active	11.4141	Female	South Asian	2	No	1	1	High	1000-1500	<20	>40	90-110	>110	90-110	>110	3	1	>80	>80
215195	E00008952	E01001793	12	Active	11.5756	Female	Other	1	Yes	1	1	High	<500	20-40	20-469	<90	<90	90-110	90-110	2	2	>80	>80
215196	E00019966	E01003971	12	Active	11.2909	Male	White	1	Yes	0	0	High	500-1000	20-40	>40	90-110	>110	>110	>110	4	3	>80	>80
221003	E00019977	E01003968	12	Active	6.31075	Female	Black	2	Yes	1	1	High	500-1000	20-40	>40	90-110	>110	>110	>110	4	3	>80	>80
221006	E00020001	E01003971	12	Active	6.21766	Male	Black	2	Yes	0	0	High	1000-1500	20-40	>40	90-110	>110	>110	>110	4	3	>80	>80
221008	E00019706	E01003916	12	Active	6.7269	Female	White	2	Yes	0	1	High	500-1000	20-40	>40	>110	>110	>110	>110	4	3	>80	>80
221012	E00019985	E01003967	12	Passive	6.43121	Female	Black	2	Yes	2	1	Intermediate	500-1000	20-40	>40	>110	>110	>110	>110	4	1	>80	>80
221014	E00020005	E01003973	12	Active	6.73511	Male	White	2	No	1	1	High	500-1000	20-40	>40	<90	>110	>110	>110	4	2	>80	>80
221016	E00019976	E01003974	12	Active	6.0616	Female	Other	2	Yes	1	1	High	1000-1500	20-40	>40	90-110	>110	>110	>110	4	3	>80	>80
221017	E00019979	E01003973	12	Active	6.1191	Female	Black	2	Yes	0	0	High	<500	20-40	>40	<90	>110	>110	>110	4	2	>80	>80
221019	E00019981	E01003970	12	Active	6.45585	Female	Other	2	No	1	1	High	500-1000	20-40	>40	90-110	>110	>110	>110	4	3	>80	>80
221020	E00019986	E01003970	12	Active	6.63381	Female	Black	4	Yes	1	1	High	<500	20-40	>40	<90	>110	>110	>110	4	2	>80	>80
221021	E00019982	E01003974	12	Active	6.6694	Male	South Asian	2	Yes	1	1	High	<500	<20	20-104	<90	<90	90-110	>110	4	4	>80	>80
221022	E00019994	E01003970	12	Active	6.45859	Male	South Asian	2	Yes	0	1	High	<500	20-40	>40	90-110	>110	>110	>110	4	2	>80	>80
221032	E00019977	E01003968	12	Active	6.02327	Female	Black	2	Yes	0	1	High	500-1000	20-40	>40	90-110	>110	>110	>110	4	3	>80	>80
221033	E00019926	E01003964	12	Active	6.5462	Female	Black	1	Yes	0	0	High	1000-1500	>40	>40	>110	>110	>110	>110	4	2	>80	>80
221034	E00019982	E01003974	12	Active	6.00958	Male	White	2	No	1	1	High	<500	<20	20-105	<90	<90	90-110	>110	4	4	>80	>80
221035	E00003488	E01000718	12	Active	6.65845	Female	Black	2	Yes	0	0	High	>1500	20-40	>40	>110	>110	90-110	>110	3	1	51-80	>80
221036	E00020165	E01004006	12	Passive	6.48597	Female	Other	2	No	0	0	High	>1500	>40	>40	>110	>110	>110	>110	4	1	>80	>80
221045	E00019970	E01003971	12	Passive	6.34086	Male	Black	2	Yes	1	2	High	1000-1500	20-40	>40	>110	>110	>110	>110	4	3	>80	>80
221047	E00020002	E01003971	12	Active	5.80698	Female	Black	4	No	1	1	High	1000-1500	20-40	>40	<90	>110	>110	>110	4	2	>80	>80
221048	E00019984	E01003968	12	Passive	5.97399	Male	Black	2	No	0	1	High	500-1000	20-40	>40	90-110	>110	>110	>110	4	3	>80	>80
221051	E00019730	E01003918	12	Active	6.68583	Female	Black	2	Yes	0	1	High	1000-1500	<20	>40	90-110	>110	>110	>110	4	3	>80	>80
221053	E00019982	E01003974	12	Passive	6.32991	Male	Black	4	Yes	0	2	Low	<500	<20	20-106	<90	<90	90-110	>110	4	4	>80	>80
221054	E00019744	E01003922	12	Active	6.51061	Male	South Asian	3	No	1	1	High	>1500	>40	>40	>110	>110	>110	>110	5	3	>80	>80
221056	E00019984	E01003968	12	Passive	6.54346	Female	Black	3	No	1	1	High	500-1000	20-40	>40	90-110	>110	>110	>110	4	3	>80	>80
221057	E00019977	E01003968	12	Active	6.66119	Female	Other	2	Yes	1	2	High	500-1000	20-40	>40	90-110	>110	>110	>110	4	3	>80	>80
222002	E00016146	E01003192	12	Active	6.97604	Male	Black	2	No	1	1	High	>1500	20-40	>40	>110	>110	90-110	>110	3	1	51-80	>80
222003	E00019734	E01003920	12	Passive	6.78987	Male	Black	2	No	0	0	High	1000-1500	>40	>40	>110	>110	>110	>110	5	3	>80	>80
222006	E00019973	E01003974	12	Passive	7.718	Male	South Asian	2	No	1	1	High	1000-1500	20-40	>40	90-110	>110	>110	>110	4	3	>80	>80
222007	E00019987	E01003970	12	Active	7.58658	Female	White	2	No	1	1	High	<500	20-40	>40	>110	>110	>110	>110	4	1	>80	>80
222008	E00019706	E01003916	12	Active	7.37303	Male	White	2	No	0	1	High	500-1000	20-40	>40	>110	>110	>110	>110	4	3	>80	>80
222009	E00019988	E01003968	12	Active	7.32923	Male	White	2	No	1	1	High	1000-1500	20-40	>40	90-110	>110	>110	>110	4	2	>80	>80
222010	E00020121	E01003999	12	Active	7.41136	Male	White	2	No	1	1	High	>1500	20-40	>40	>110	>110	>110	>110	4	1	>80	>80
222017	E00019974	E01003973	12	Passive	6.89391	Male	White	2	No	1	1	High	<500	20-40	>40	<90	>110	>110	>110	4	2	>80	>80
222018	E00019987	E01003970	12	Active	7.5373	Female	Other	2	Yes	1	1	High	<500	20-40	>40	>110	>110	>110	>110	4	1	>80	>80
222020	E00020000	E01003972	12	Active	7.00616	Female	Other	2	No	1	1	High	500-1000	<20	20-148	<90	<90	90-110	>110	4	3	>80	>80
222022	E00019977	E01003968	12	Active	7.09103	Male	Black	2	No	0	1	High	500-1000	20-40	>40	90-110	>110	>110	>110	4	3	>80	>80
222025	E00019981	E01003970	12	Disagreement	7.68789	Female	Black	2	No	0	0	High	500-1000	20-40	>40	90-110	>110	>110	>110	4	3	>80	>80
222026	E00019981	E01003970	12	Active	7.31554	Male	Other	2	No	0	1	High	500-1000	20-40	>40	90-110	>110	>110	>110	4	3	>80	>80
222028	E00019986	E01003970	12	Active	7.26899	Female	Black	2	No	0	1	High	<500	20-40	>40	<90	>110	>110	>110	4	2	>80	>80
222029	E00019981	E01003970	12	Active	7.21424	Male	Other	2	Yes	2	0	High	500-1000	20-40	>40	90-110	>110	>110	>110	4	3	>80	>80
222032	E00019975	E01003972	12	Active	7.68515	Female	White	2	No	0	1	High	<500	<20	20-147	<90	<90	90-110	>110	4	4	>80	>80
222033	E00019976	E01003974	12	Passive	7.28268	Male	White	2	No	1	1	High	1000-1500	20-40	>40	90-110	>110	>110	>110	4	3	>80	>80
222034	E00020005	E01003973	12	Active	7.19233	Female	Other	3	No	1	1	High	500-1000	20-40	>40	<90	>110	>110	>110	4	2	>80	>80
222035	E00019974	E01003973	12	Active	7.56468	Female	Other	2	Yes	1	1	High	<500	20-40	>40	<90	>110	>110	>110	4	2	>80	>80
222038	E00019970	E01003971	12	Active	6.77344	Female	South Asian	2	Yes	1	1	High	1000-1500	20-40	>40	>110	>110	>110	>110	4	3	>80	>80
222042	E00019705	E01003916	12	Active	7.27173	Male	Other	2	Yes	0	Unknown	High	500-1000	20-40	>40	>110	>110	90-110	>110	3	1	51-80	>80
222043	E00020097	E01003993	12	Disagreement	6.987	Male	White	2	Unknown	Unknown	Unknown	Intermediate	>1500	20-40	>40	90-110	>110	>110	>110	4	1	>80	>80
223001	E00020001	E01003971	12	Passive	7.98084	Male	Black	3	Yes	0	1	High	1000-1500	20-40	>40	90-110	>110	>110	>110	4	3	>80	>80
223002	E00019956	E01003966	12	Active	8.62697	Female	Black	3	No	1	1	High	1000-1500	>40	>40	>110	>110	>110	>110	4	2	>80	>80
223003	E00016146	E01003192	12	Active	8.24093	Male	South Asian	2	No	0	0	High	>1500	20-40	>40	>110	>110	90-110	>110	3	1	51-80	>80
223004	E00019926	E01003964	12	Passive	8.52019	Male	Black	4	No	0	0	High	1000-1500	>40	>40	>110	>110	>110	>110	4	2	>80	>80
223005	E00019988	E01003968	12	Active	8.68446	Male	White	2	No	1	2	Intermediate	1000-1500	20-40	>40	90-110	>110	>110	>110	4	2	>80	>80
223006	E00019928	E01003966	12	Active	8.12047	Male	White	2	Yes	1	1	High	1000-1500	>40	>40	>110	>110	>110	>110	4	2	>80	>80
223009	E00019961	E01003963	12	Passive	8.41342	Male	White	2	No	2	1	High	500-1000	20-40	>40	<90	>110	>110	>110	4	2	>80	>80
223010	E00019977	E01003968	12	Disagreement	8.26831	Female	Black	2	No	2	1	High	500-1000	20-40	>40	90-110	>110	>110	>110	4	3	>80	>80
223011	E00019980	E01003970	12	Active	8.34771	Female	Black	2	No	1	1	High	<500	20-40	20-462	<90	<90	>110	>110	5	5	>80	>80
223012	E00019982	E01003974	12	Disagreement	7.84942	Male	Black	4	Yes	0	1	High	<500	<20	20-107	<90	<90	90-110	>110	4	4	>80	>80
223016	E00016907	E01003336	12	Active	8.62697	Female	South Asian	2	Yes	1	1	High	>1500	20-40	>40	>110	>110	90-110	>110	4	1	>80	>80
223017	E00019927	E01003963	12	Passive	8.22177	Male	White	2	No	1	1	High	500-1000	20-40	>40	<90	>110	>110	>110	4	2	>80	>80
223018	E00019926	E01003964	12	Active	8.72827	Male	Black	2	No	0	1	High	1000-1500	>40	>40	>110	>110	>110	>110	4	2	>80	>80
223021	E00019987	E01003970	12	Active	8.37509	Female	Black	2	No	0	1	High	<500	20-40	>40	>110	>110	>110	>110	4	1	>80	>80
223022	E00020062	E01003990	12	Active	8.6653	Male	Other	2	No	1	1	High	>1500	20-40	>40	90-110	>110	>110	>110	4	2	>80	>80
223023	E00020001	E01003971	12	Disagreement	8.71184	Female	White	2	No	1	1	High	1000-1500	20-40	>40	90-110	>110	>110	>110	4	3	>80	>80
223025	E00003488	E01000718	12	Active	8.62697	Male	Black	4	No	1	1	High	>1500	20-40	>40	>110	>110	90-110	>110	3	1	51-80	>80
223028	E00019976	E01003974	12	Active	8.47639	Female	Other	2	No	1	2	Intermediate	1000-1500	20-40	>40	90-110	>110	>110	>110	4	3	>80	>80
223029	E00019804	E01032584	12	Active	8.4271	Male	Black	3	No	0	1	High	>1500	>40	>40	90-110	>110	>110	>110	5	2	>80	>80
223030	E00019986	E01003970	12	Passive	7.80287	Female	Black	2	No	0	1	High	<500	20-40	>40	<90	>110	>110	>110	4	2	>80	>80
223031	E00019966	E01003971	12	Active	8.63518	Male	Black	2	No	0	1	High	500-1000	20-40	>40	90-110	>110	>110	>110	4	3	>80	>80
223032	E00019705	E01003916	12	Active	8.45722	Female	Black	2	No	0	1	High	500-1000	20-40	>40	>110	>110	90-110	>110	3	1	51-80	>80
223037	E00019988	E01003968	12	Active	8.68172	Female	Other	2	Yes	2	1	High	1000-1500	20-40	>40	90-110	>110	>110	>110	4	2	>80	>80
223040	E00019981	E01003970	12	Active	8.40246	Male	Black	2	No	1	2	High	500-1000	20-40	>40	90-110	>110	>110	>110	4	3	>80	>80
223042	E00019732	E01003918	12	Active	8.21081	Female	Black	2	No	1	1	High	1000-1500	<20	>40	90-110	>110	>110	>110	4	3	>80	>80
223043	E00019977	E01003968	12	Disagreement	8.64066	Male	Black	2	Yes	0	1	High	500-1000	20-40	>40	90-110	>110	>110	>110	4	3	>80	>80
224002	E00020132	E01003993	12	Passive	9.1499	Female	Black	3	No	1	1	High	>1500	20-40	>40	90-110	>110	>110	>110	4	1	>80	>80
224008	E00019994	E01003970	12	Active	9.21561	Female	White	2	No	1	2	High	<500	20-40	>40	90-110	>110	>110	>110	4	2	>80	>80
224009	E00019986	E01003970	12	Active	9.013	Female	Black	3	No	1	1	High	<500	20-40	>40	<90	>110	>110	>110	4	2	>80	>80
224010	E00019982	E01003974	12	Passive	9.67009	Female	Black	2	Yes	1	1	High	<500	<20	20-108	<90	<90	90-110	>110	4	4	>80	>80
224011	E00020005	E01003973	12	Active	8.83504	Male	Other	3	No	0	1	High	500-1000	20-40	>40	<90	>110	>110	>110	4	2	>80	>80
224015	E00019937	E01003960	12	Active	8.96099	Female	Other	1	Yes	1	1	High	>1500	<20	>40	<90	90-110	>110	>110	4	1	>80	>80
224016	E00019973	E01003974	12	Passive	9.76044	Female	White	2	Yes	2	2	High	1000-1500	20-40	>40	90-110	>110	>110	>110	4	3	>80	>80
224018	E00019948	E01032722	12	Active	9.11431	Female	Black	2	No	1	1	High	500-1000	20-40	>40	<90	>110	>110	>110	4	2	>80	>80
224021	E00019988	E01003968	12	Active	9.56879	Female	White	2	No	0	1	Intermediate	1000-1500	20-40	>40	90-110	>110	>110	>110	4	2	>80	>80
224022	E00019986	E01003970	12	Active	9.24298	Female	White	3	No	2	2	High	<500	20-40	>40	<90	>110	>110	>110	4	2	>80	>80
224023	E00019990	E01003968	12	Active	8.99384	Female	South Asian	2	No	1	1	High	500-1000	20-40	>40	90-110	>110	>110	>110	4	3	>80	>80
224024	E00019986	E01003970	12	Disagreement	9.2512	Female	Black	2	No	1	1	High	<500	20-40	>40	<90	>110	>110	>110	4	2	>80	>80
224025	E00019981	E01003970	12	Active	9.06229	Male	Black	3	No	0	1	High	500-1000	20-40	>40	90-110	>110	>110	>110	4	3	>80	>80
224028	E00019986	E01003970	12	Active	9.32238	Female	Other	2	Yes	0	0	High	<500	20-40	>40	<90	>110	>110	>110	4	2	>80	>80
224031	E00019987	E01003970	12	Active	9.10062	Female	White	4	No	1	1	High	<500	20-40	>40	>110	>110	>110	>110	4	1	>80	>80
224035	E00019982	E01003974	12	Active	9.59617	Female	Black	2	Yes	1	1	High	<500	<20	20-109	<90	<90	90-110	>110	4	4	>80	>80
224037	E00019974	E01003973	12	Active	8.85421	Male	Black	2	Yes	0	1	High	<500	20-40	>40	<90	>110	>110	>110	4	2	>80	>80
224039	E00019974	E01003973	12	Active	8.84873	Male	South Asian	2	Yes	1	1	High	<500	20-40	>40	<90	>110	>110	>110	4	2	>80	>80
224041	E00019973	E01003974	12	Active	9.13621	Female	Other	4	Yes	1	1	High	1000-1500	20-40	>40	90-110	>110	>110	>110	4	3	>80	>80
224042	E00019956	E01003966	12	Active	9.56057	Male	White	2	No	0	1	High	1000-1500	>40	>40	>110	>110	>110	>110	4	2	>80	>80
225002	E00020160	E01004004	12	Active	10.0315	Female	South Asian	2	No	0	0	High	>1500	>40	>40	>110	>110	>110	>110	4	2	>80	>80
225003	E00019999	E01003972	12	Disagreement	10.0753	Female	South Asian	2	Yes	1	1	High	500-1000	<20	20-149	<90	<90	90-110	>110	4	3	>80	>80
225004	E00020178	E01004014	12	Active	10.2368	Female	White	2	No	0	1	High	>1500	<20	>40	>110	>110	>110	>110	5	3	>80	>80
225005	E00019981	E01003970	12	Passive	9.91102	Male	Black	4	No	1	2	High	500-1000	20-40	>40	90-110	>110	>110	>110	4	3	>80	>80
225006	E00005761	E01001150	12	Active	10.2067	Male	White	2	Unknown	0	1	High	>1500	20-40	>40	90-110	>110	90-110	>110	3	1	51-80	>80
225008	E00020181	E01004011	12	Passive	9.81793	Female	Black	2	No	1	1	Intermediate	>1500	<20	>40	90-110	>110	>110	>110	4	2	>80	>80
225009	E00019974	E01003973	12	Passive	10.0041	Male	South Asian	2	Yes	1	1	High	<500	20-40	>40	<90	>110	>110	>110	4	2	>80	>80
225010	E00019862	E01003948	12	Active	10.0671	Female	Other	2	No	1	1	High	>1500	>40	>40	>110	>110	90-110	>110	3	1	51-80	>80
225011	E00016907	E01003336	12	Passive	9.79329	Male	Other	2	No	1	Unknown	Intermediate	>1500	20-40	>40	>110	>110	90-110	>110	4	1	>80	>80
225012	E00019986	E01003970	12	Passive	9.88912	Male	White	2	No	1	1	High	<500	20-40	>40	<90	>110	>110	>110	4	2	>80	>80
225013	E00019998	E01003972	12	Active	9.94661	Male	South Asian	4	Yes	1	1	High	500-1000	20-40	>40	<90	>110	>110	>110	4	2	>80	>80
225014	E00020095	E01003992	12	Active	10.6858	Male	Other	2	Yes	0	1	High	>1500	20-40	>40	>110	>110	>110	>110	4	1	>80	>80
225015	E00020095	E01003992	12	Active	9.94661	Female	Black	2	Yes	0	1	High	>1500	20-40	>40	>110	>110	>110	>110	4	1	>80	>80
225016	E00020106	E01003994	12	Active	9.94661	Female	Black	2	Yes	0	1	High	1000-1500	>40	>40	>110	>110	>110	>110	4	1	>80	>80
225017	E00019990	E01003968	12	Passive	9.89185	Female	Black	3	No	1	1	High	500-1000	20-40	>40	90-110	>110	>110	>110	4	3	>80	>80
225019	E00019690	E01003916	12	Active	9.98768	Female	Black	2	No	2	2	High	500-1000	20-40	>40	>110	>110	>110	>110	4	2	>80	>80
225020	E00019927	E01003963	12	Active	10.0452	Male	White	2	No	0	1	Intermediate	500-1000	20-40	>40	<90	>110	>110	>110	4	2	>80	>80
225021	E00019928	E01003966	12	Active	10.0424	Female	South Asian	2	No	0	0	High	1000-1500	>40	>40	>110	>110	>110	>110	4	2	>80	>80
225023	E00020093	E01003987	12	Active	10.4668	Female	Black	2	No	0	0	High	>1500	>40	>40	>110	>110	>110	>110	4	1	>80	>80
225025	E00019984	E01003968	12	Active	10.423	Female	Black	2	Yes	1	1	High	500-1000	20-40	>40	90-110	>110	>110	>110	4	3	>80	>80
225026	E00019764	E01003925	12	Active	10.6174	Male	Other	2	Yes	0	0	High	1000-1500	20-40	>40	>110	>110	>110	>110	4	3	>80	>80
225028	E00019862	E01003948	12	Active	10.7379	Male	White	2	No	1	1	High	>1500	>40	>40	>110	>110	90-110	>110	3	1	51-80	>80
225029	E00008383	E01001684	12	Disagreement	10.308	Female	White	2	No	1	1	Intermediate	>1500	>40	>40	>110	>110	90-110	>110	4	1	51-80	>80
225032	E00019705	E01003916	12	Active	10.1054	Female	White	4	No	0	1	High	500-1000	20-40	>40	>110	>110	90-110	>110	3	1	51-80	>80
225033	E00019976	E01003974	12	Active	10.3381	Female	Other	2	No	2	1	High	1000-1500	20-40	>40	90-110	>110	>110	>110	4	3	>80	>80
225036	E00019974	E01003973	12	Active	10.2971	Female	Black	3	Yes	0	1	High	<500	20-40	>40	<90	>110	>110	>110	4	2	>80	>80
225037	E00019979	E01003973	12	Active	10.3819	Female	South Asian	2	Yes	1	1	High	<500	20-40	>40	<90	>110	>110	>110	4	2	>80	>80
225039	E00019744	E01003922	12	Active	10.245	Male	Other	2	No	1	1	High	>1500	>40	>40	>110	>110	>110	>110	5	3	>80	>80
225040	E00019935	E01003964	12	Passive	10.6886	Male	Black	2	No	1	1	High	>1500	>40	>40	>110	>110	>110	>110	4	3	>80	>80
225041	E00019982	E01003974	12	Active	10.694	Male	White	2	No	1	1	High	<500	<20	20-110	<90	<90	90-110	>110	4	4	>80	>80
225042	E00019996	E01003967	12	Active	10.6831	Male	South Asian	2	No	2	1	High	<500	20-40	>40	<90	>110	>110	>110	4	1	>80	>80
225043	E00019752	E01003923	12	Active	10.5435	Female	Black	2	Yes	0	0	High	500-1000	20-40	>40	>110	>110	>110	>110	4	2	>80	>80
225044	E00020004	E01003973	12	Active	10.3326	Female	Black	2	No	1	1	High	500-1000	20-40	>40	<90	>110	>110	>110	4	2	>80	>80
226007	E00020321	E01004036	12	Active	11.6304	Female	Black	2	No	0	1	High	>1500	20-40	>40	>110	>110	>110	>110	4	1	>80	>80
226014	E00019998	E01003972	12	Disagreement	11.332	Male	Black	1	No	1	1	High	500-1000	20-40	>40	<90	>110	>110	>110	4	2	>80	>80
226015	E00019986	E01003970	12	Active	11.5619	Male	Other	2	No	1	1	High	<500	20-40	>40	<90	>110	>110	>110	4	2	>80	>80
226022	E00019986	E01003970	12	Active	10.9158	Female	South Asian	2	No	1	1	High	<500	20-40	>40	<90	>110	>110	>110	4	2	>80	>80
226023	E00020001	E01003971	12	Active	11.05	Male	Black	2	Yes	0	1	High	1000-1500	20-40	>40	90-110	>110	>110	>110	4	3	>80	>80
226025	E00019976	E01003974	12	Active	10.935	Female	Black	3	Yes	1	1	High	1000-1500	20-40	>40	90-110	>110	>110	>110	4	3	>80	>80
226026	E00019978	E01003969	12	Active	11.1129	Female	White	2	No	1	1	High	500-1000	20-40	>40	>110	>110	>110	>110	4	1	>80	>80
226028	E00019981	E01003970	12	Active	11.0116	Male	White	2	Yes	0	1	High	500-1000	20-40	>40	90-110	>110	>110	>110	4	3	>80	>80
226030	E00019984	E01003968	12	Active	10.8939	Female	Other	2	Yes	1	0	High	500-1000	20-40	>40	90-110	>110	>110	>110	4	3	>80	>80
226032	E00020510	E01004073	13	Active	11.0856	Female	South Asian	2	No	1	1	High	>1500	>40	>40	>110	>110	>110	>110	4	1	>80	>80
226033	E00019982	E01003974	13	Disagreement	10.9432	Female	Black	3	No	1	2	High	<500	<20	20-111	<90	<90	90-110	>110	4	4	>80	>80
226034	E00004116	E01000836	13	Active	11.0472	Male	Black	4	Yes	0	1	High	>1500	20-40	>40	<90	>110	90-110	>110	3	1	51-80	>80
226036	E00019988	E01003968	13	Passive	11.0171	Male	Other	3	No	1	1	Low	1000-1500	20-40	>40	90-110	>110	>110	>110	4	2	>80	>80
226037	E00007048	E01001421	13	Active	10.8364	Female	Other	2	No	1	1	Intermediate	>1500	20-40	>40	<90	>110	<90	<90	3	2	21-50	21-50
231002	E00007060	E01001418	13	Passive	6.61465	Male	White	2	No	1	1	Intermediate	1000-1500	<20	<20	<90	<90	<90	<90	3	2	21-50	21-50
231004	E00007060	E01001418	13	Passive	6.72416	Female	White	2	No	1	1	Intermediate	1000-1500	<20	<20	<90	<90	<90	<90	3	2	21-50	21-50
231005	E00007566	E01001520	13	Passive	6.39288	Female	White	2	No	1	1	Low	>1500	20-40	>40	<90	>110	<90	90-110	2	1	21-50	21-50
231008	E00007598	E01001531	13	Passive	5.88912	Male	White	2	No	1	1	Low	>1500	20-40	>40	<90	>110	<90	90-110	2	1	21-50	21-50
231009	E00007043	E01001420	13	Active	6.52156	Female	Black	3	Yes	1	1	Intermediate	1000-1500	<20	<20	<90	<90	<90	<90	3	2	21-50	21-50
231011	E00010347	E01002061	13	Passive	6.12731	Female	White	2	No	1	1	Intermediate	>1500	>40	>40	>110	>110	90-110	>110	3	1	21-50	>80
231016	E00007042	E01001420	13	Passive	6.14648	Male	Other	2	No	0	0	Intermediate	1000-1500	20-40	>40	<90	>110	<90	<90	3	2	21-50	21-50
231018	E00007036	E01001421	13	Passive	5.94114	Male	Black	2	Yes	2	2	High	1000-1500	<20	20-133	<90	<90	<90	<90	3	2	21-50	21-50
231022	E00007067	E01001418	13	Active	6.61465	Male	South Asian	2	No	1	1	Intermediate	<500	<20	<20	<90	<90	<90	<90	3	3	21-50	21-50
231026	E00007315	E01001470	13	Passive	6.67214	Female	Black	4	No	1	1	High	>1500	<20	20-112	<90	<90	<90	<90	2	1	<20	21-50
231028	E00007315	E01001470	13	Passive	6.67488	Female	Other	2	No	2	2	Low	>1500	<20	20-113	<90	<90	<90	<90	2	1	<20	21-50
231029	E00007043	E01001420	13	Active	6.81177	Female	Black	2	No	0	1	Intermediate	1000-1500	<20	<20	<90	<90	<90	<90	3	2	21-50	21-50
231031	E00007474	E01001509	13	Active	6.23956	Male	White	3	Yes	0	0	Intermediate	>1500	20-40	>40	<90	>110	<90	90-110	3	1	21-50	51-80
231034	E00007486	E01001507	13	Passive	6.30253	Female	Other	2	No	1	1	High	>1500	20-40	>40	<90	>110	<90	90-110	3	1	21-50	51-80
231037	E00007048	E01001421	13	Active	6.54894	Female	Black	2	No	1	1	High	>1500	20-40	>40	<90	>110	<90	<90	3	2	21-50	21-50
231038	E00007048	E01001421	13	Passive	6.43943	Female	White	2	No	1	1	Intermediate	>1500	20-40	>40	<90	>110	<90	<90	3	2	21-50	21-50
231039	E00007454	E01001493	13	Disagreement	6.25873	Male	White	2	No	0	1	Low	>1500	20-40	>40	<90	>110	90-110	90-110	3	1	21-50	21-50
231042	E00007045	E01001420	13	Passive	6.26146	Female	South Asian	2	No	2	2	High	1000-1500	<20	<20	<90	<90	<90	<90	3	2	21-50	21-50
231044	E00007070	E01001419	13	Active	6.39836	Male	White	2	No	1	1	Low	500-1000	<20	<20	<90	<90	<90	<90	3	2	21-50	21-50
231047	E00007056	E01001417	13	Passive	5.91102	Male	Black	2	No	1	2	Intermediate	>1500	20-40	>40	<90	>110	<90	<90	3	1	21-50	21-50
231103	E00007038	E01001418	13	Active	7.69062	Male	White	2	No	2	1	Intermediate	1000-1500	<20	<20	<90	<90	<90	<90	3	2	21-50	21-50
231106	E00007564	E01001520	13	Active	7.52088	Female	White	2	No	2	2	Intermediate	>1500	20-40	>40	<90	>110	<90	90-110	3	1	21-50	21-50
231107	E00007548	E01001524	13	Passive	6.99521	Female	White	2	Unknown	Unknown	Unknown	Low	>1500	<20	20-132	<90	<90	<90	<90	3	1	21-50	21-50
231113	E00007049	E01001421	13	Passive	7.37577	Male	White	2	No	1	1	Low	>1500	20-40	>40	<90	>110	<90	<90	3	2	21-50	21-50
231114	E00007775	E01001564	13	Active	6.90212	Male	South Asian	2	No	0	1	Intermediate	>1500	20-40	>40	<90	>110	<90	90-110	2	1	21-50	21-50
231133	E00007180	E01001442	13	Passive	6.987	Male	White	2	No	1	1	Low	>1500	20-40	>40	<90	>110	<90	90-110	3	1	21-50	21-50
231141	E00007046	E01001421	13	Passive	7.30459	Female	Black	2	Yes	Unknown	Unknown	High	1000-1500	<20	20-130	<90	<90	<90	<90	3	1	21-50	21-50
231145	E00007665	E01001536	13	Disagreement	7.70705	Female	White	3	Yes	0	1	Intermediate	>1500	<20	>40	<90	>110	<90	90-110	3	1	21-50	21-50
231194	E00010031	E01002003	13	Passive	7.50719	Male	White	2	No	1	1	Low	>1500	>40	>40	>110	>110	90-110	>110	4	1	51-80	>80
231195	E00007038	E01001418	13	Passive	6.93224	Male	White	2	No	0	0	High	1000-1500	<20	<20	<90	<90	<90	<90	3	2	21-50	21-50
231196	E00007037	E01001419	13	Disagreement	7.32375	Male	White	3	Yes	0	1	Intermediate	1000-1500	<20	<20	<90	<90	<90	<90	3	2	21-50	21-50
231197	E00007596	E01001531	13	Disagreement	7.60301	Female	White	2	Yes	2	1	Low	>1500	20-40	>40	<90	>110	<90	90-110	2	1	21-50	21-50
231198	E00010187	E01002030	13	Disagreement	7.00616	Female	White	2	No	2	1	Low	>1500	>40	>40	<90	>110	90-110	>110	3	1	21-50	>80
231199	E00007043	E01001420	13	Passive	7.14853	Male	White	2	No	0	1	Low	1000-1500	<20	<20	<90	<90	<90	<90	3	2	21-50	21-50
232004	E00007552	E01001524	13	Active	7.82204	Female	White	2	Yes	0	0	Intermediate	>1500	<20	20-120	<90	<90	<90	<90	3	1	21-50	21-50
232005	E00007552	E01001524	13	Passive	7.22793	Male	Other	2	Yes	0	0	Intermediate	>1500	<20	20-121	<90	<90	<90	<90	3	1	21-50	21-50
232006	E00007485	E01001510	13	Passive	7.6742	Female	White	2	No	1	1	Low	>1500	20-40	>40	<90	>110	<90	90-110	3	1	21-50	51-80
232007	E00007485	E01001510	13	Passive	7.63313	Male	White	2	No	1	1	High	>1500	20-40	>40	<90	>110	<90	90-110	3	1	21-50	51-80
232010	E00007062	E01001415	13	Passive	7.86037	Male	White	4	Yes	0	2	Intermediate	500-1000	>40	>40	<90	>110	<90	<90	3	1	21-50	21-50
232012	E00007238	E01001453	13	Passive	6.99521	Male	White	2	Yes	2	1	Low	>1500	<20	<20	<90	<90	<90	<90	2	1	21-50	21-50
232013	E00007238	E01001453	13	Active	6.88843	Male	Black	2	No	1	1	Intermediate	>1500	<20	<20	<90	<90	<90	<90	2	1	21-50	21-50
232014	E00007062	E01001415	13	Active	7.50445	Male	White	2	Yes	0	0	Low	500-1000	>40	>40	<90	>110	<90	<90	3	1	21-50	21-50
232016	E00007044	E01001420	13	Active	7.13758	Male	White	2	No	0	1	Low	500-1000	20-40	>40	<90	>110	<90	<90	3	2	21-50	21-50
232020	E00007047	E01001421	13	Active	7.14853	Female	White	2	Yes	1	Unknown	Intermediate	>1500	20-40	>40	<90	>110	<90	<90	3	2	21-50	21-50
232024	E00007042	E01001420	13	Active	7.30459	Female	Black	2	No	0	1	Intermediate	1000-1500	20-40	>40	<90	>110	<90	<90	3	2	21-50	21-50
232025	E00007042	E01001420	13	Active	7.57837	Female	White	2	No	1	1	Intermediate	1000-1500	20-40	>40	<90	>110	<90	<90	3	2	21-50	21-50
232028	E00007568	E01001519	13	Active	7.04449	Female	White	2	No	1	1	Intermediate	>1500	>40	>40	<90	>110	<90	90-110	2	1	21-50	21-50
232029	E00007049	E01001421	13	Passive	7.0527	Female	White	2	Yes	1	1	Low	>1500	20-40	>40	<90	>110	<90	<90	3	2	21-50	21-50
232030	E00007049	E01001421	13	Active	7.37577	Female	White	2	No	1	1	Intermediate	>1500	20-40	>40	<90	>110	<90	<90	3	2	21-50	21-50
232033	E00007564	E01001520	13	Active	7.24983	Male	White	2	No	0	1	Intermediate	>1500	20-40	>40	<90	>110	<90	90-110	3	1	21-50	21-50
232035	E00007397	E01001489	13	Passive	7.78097	Male	Black	2	No	0	Unknown	High	>1500	20-40	>40	<90	<90	<90	90-110	3	1	21-50	51-80
232038	E00007397	E01001489	13	Disagreement	7.12936	Female	White	2	No	1	1	Low	>1500	20-40	>40	<90	<90	<90	90-110	3	1	21-50	51-80
232126	E00001329	E01000229	13	Passive	8.53388	Male	Other	2	No	1	1	High	>1500	20-40	>40	<90	>110	<90	90-110	3	1	21-50	21-50
232199	E00007552	E01001524	13	Active	7.88775	Female	White	2	Yes	0	0	Low	>1500	<20	20-122	<90	<90	<90	<90	3	1	21-50	21-50
233001	E00007552	E01001524	13	Active	8.81314	Female	Other	2	Yes	0	0	Low	>1500	<20	20-123	<90	<90	<90	<90	3	1	21-50	21-50
233002	E00007049	E01001421	13	Active	8.72005	Female	Other	2	Yes	1	2	Intermediate	>1500	20-40	>40	<90	>110	<90	<90	3	2	21-50	21-50
233003	E00007552	E01001524	13	Disagreement	8.82409	Male	White	2	No	1	1	Intermediate	>1500	<20	20-124	<90	<90	<90	<90	3	1	21-50	21-50
233006	E00007043	E01001420	13	Active	7.86037	Female	White	3	Yes	1	1	Intermediate	1000-1500	<20	<20	<90	<90	<90	<90	3	2	21-50	21-50
233007	E00007043	E01001420	13	Passive	7.99726	Female	Black	3	Yes	1	1	High	1000-1500	<20	<20	<90	<90	<90	<90	3	2	21-50	21-50
233009	E00007041	E01001419	13	Active	8.21355	Female	White	2	No	0	0	Low	500-1000	<20	20-117	<90	<90	<90	<90	3	1	21-50	21-50
233011	E00171178	E01001519	13	Disagreement	8.58316	Female	White	2	No	0	1	Low	>1500	>40	>40	<90	>110	<90	90-110	3	1	21-50	21-50
233012	E00007066	E01001415	13	Disagreement	7.98905	Male	White	3	Yes	1	1	Low	500-1000	>40	>40	<90	>110	<90	<90	2	1	21-50	21-50
233014	E00007066	E01001415	13	Passive	8.44079	Female	White	2	Yes	1	1	Low	500-1000	>40	>40	<90	>110	<90	<90	2	1	21-50	21-50
233015	E00007462	E01001505	13	Passive	8.84326	Female	White	2	Yes	1	1	High	>1500	>40	>40	>110	>110	90-110	>110	4	1	51-80	>80
233016	E00007270	E01001465	13	Passive	8.47091	Male	White	2	No	1	1	High	>1500	20-40	>40	<90	>110	90-110	>110	3	1	21-50	51-80
233019	E00007041	E01001419	13	Passive	8.85421	Female	White	2	No	1	1	Intermediate	500-1000	<20	20-119	<90	<90	<90	<90	3	1	21-50	21-50
233021	E00007038	E01001418	13	Passive	9.35524	Male	Black	2	No	1	2	Low	1000-1500	<20	<20	<90	<90	<90	<90	3	2	21-50	21-50
233022	E00007571	E01001519	13	Passive	8.18344	Male	White	2	No	1	1	Low	>1500	>40	>40	<90	>110	<90	90-110	3	1	21-50	21-50
233025	E00007571	E01001519	13	Active	8	Female	White	2	No	1	1	Intermediate	>1500	>40	>40	<90	>110	<90	90-110	3	1	21-50	21-50
233026	E00007062	E01001415	13	Active	8.6078	Male	White	2	Yes	0	0	Low	500-1000	>40	>40	<90	>110	<90	<90	3	1	21-50	21-50
233027	E00007045	E01001420	13	Active	8.54209	Female	White	2	No	2	2	Intermediate	1000-1500	<20	<20	<90	<90	<90	<90	3	2	21-50	21-50
233113	E00007049	E01001421	13	Passive	8.93361	Male	White	2	Yes	1	2	Intermediate	>1500	20-40	>40	<90	>110	<90	<90	3	2	21-50	21-50
233118	E00007317	E01001475	13	Active	9.47023	Male	South Asian	2	No	0	1	Intermediate	>1500	<20	20-55	<90	<90	<90	90-110	2	1	<20	21-50
233198	E00007044	E01001420	13	Disagreement	9.74675	Female	Other	2	No	1	1	Intermediate	500-1000	20-40	>40	<90	>110	<90	<90	3	2	21-50	21-50
234002	E00007044	E01001420	13	Disagreement	9.17728	Male	White	1	Unknown	0	0	Intermediate	500-1000	20-40	>40	<90	>110	<90	<90	3	2	21-50	21-50
234003	E00007042	E01001420	13	Passive	8.98289	Male	White	2	No	1	1	Intermediate	1000-1500	20-40	>40	<90	>110	<90	<90	3	2	21-50	21-50
234004	E00000614	E01000115	13	Disagreement	9.07871	Male	White	3	No	2	2	Low	>1500	20-40	>40	<90	>110	<90	90-110	2	1	21-50	21-50
234006	E00007067	E01001418	13	Active	9.73854	Female	South Asian	2	No	1	1	Intermediate	<500	<20	<20	<90	<90	<90	<90	3	3	21-50	21-50
234007	E00007564	E01001520	13	Passive	9.28679	Female	Black	4	No	1	1	Intermediate	>1500	20-40	>40	<90	>110	<90	90-110	3	1	21-50	21-50
234008	E00007048	E01001421	13	Passive	8.95003	Female	White	2	No	0	0	Low	>1500	20-40	>40	<90	>110	<90	<90	3	2	21-50	21-50
234009	E00007073	E01001420	13	Active	9.6564	Male	Black	2	Unknown	0	1	Intermediate	<500	20-40	>40	<90	>110	<90	90-110	2	1	21-50	21-50
234010	E00007570	E01001525	13	Active	9.62902	Male	Black	2	No	Unknown	Unknown	Low	>1500	<20	20-125	<90	<90	<90	<90	3	1	21-50	21-50
234011	E00007045	E01001420	13	Active	8.90897	Male	White	2	Yes	1	1	Low	1000-1500	<20	<20	<90	<90	<90	<90	3	2	21-50	21-50
234013	E00007062	E01001415	13	Active	9.2512	Female	White	2	Yes	2	0	Low	500-1000	>40	>40	<90	>110	<90	<90	3	1	21-50	21-50
234014	E00007062	E01001415	13	Active	9.295	Female	White	4	Yes	0	0	Low	500-1000	>40	>40	<90	>110	<90	<90	3	1	21-50	21-50
234016	E00007038	E01001418	13	Active	9.00479	Male	White	2	No	1	1	Intermediate	1000-1500	<20	<20	<90	<90	<90	<90	3	2	21-50	21-50
234018	E00007038	E01001418	13	Active	9.45927	Female	White	2	No	1	1	Low	1000-1500	<20	<20	<90	<90	<90	<90	3	2	21-50	21-50
234020	E00007047	E01001421	13	Active	9.74127	Female	White	2	Yes	0	Unknown	Intermediate	>1500	20-40	>40	<90	>110	<90	<90	3	2	21-50	21-50
234021	E00007047	E01001421	13	Disagreement	8.99658	Female	White	2	No	1	1	High	>1500	20-40	>40	<90	>110	<90	<90	3	2	21-50	21-50
234022	E00007041	E01001419	13	Disagreement	9.40726	Male	Black	2	Yes	1	1	Low	500-1000	<20	20-115	<90	<90	<90	<90	3	1	21-50	21-50
234027	E00007041	E01001419	13	Active	9.22656	Male	White	2	No	1	1	Low	500-1000	<20	20-116	<90	<90	<90	<90	3	1	21-50	21-50
234028	E00007556	E01001525	13	Disagreement	9.11157	Male	White	2	No	1	1	Intermediate	>1500	<20	20-128	<90	<90	<90	<90	3	1	21-50	21-50
234029	E00007045	E01001420	13	Disagreement	8.87885	Female	White	2	No	1	1	Intermediate	1000-1500	<20	<20	<90	<90	<90	<90	3	2	21-50	21-50
234105	E00007073	E01001420	13	Passive	10.1656	Female	White	2	Unknown	Unknown	Unknown	Low	<500	20-40	>40	<90	>110	<90	90-110	2	1	21-50	21-50
234115	E00007073	E01001420	13	Disagreement	10.0753	Female	White	2	No	1	1	Intermediate	<500	20-40	>40	<90	>110	<90	90-110	2	1	21-50	21-50
235004	E00000828	E01000169	13	Active	10.1793	Male	White	2	No	1	1	Intermediate	>1500	20-40	>40	<90	>110	<90	<90	2	1	21-50	21-50
235005	E00007062	E01001415	13	Active	10.1684	Female	Black	2	Yes	0	0	Low	500-1000	>40	>40	<90	>110	<90	<90	3	1	21-50	21-50
235006	E00007056	E01001417	13	Disagreement	9.96851	Female	White	2	No	2	2	Low	>1500	20-40	>40	<90	>110	<90	<90	3	1	21-50	21-50
235007	E00171178	E01001519	13	Active	10.8419	Female	White	2	No	0	1	Low	>1500	>40	>40	<90	>110	<90	90-110	3	1	21-50	21-50
235008	E00007046	E01001421	13	Active	10.6831	Female	White	2	Yes	0	1	Intermediate	1000-1500	<20	20-131	<90	<90	<90	<90	3	1	21-50	21-50
235009	E00007048	E01001421	13	Passive	10.5216	Female	Other	2	No	1	2	High	>1500	20-40	>40	<90	>110	<90	<90	3	2	21-50	21-50
235012	E00007048	E01001421	13	Passive	10.0862	Female	South Asian	2	Yes	2	1	Intermediate	>1500	20-40	>40	<90	>110	<90	<90	3	2	21-50	21-50
235015	E00007048	E01001421	13	Active	10.1246	Female	White	2	No	1	2	Intermediate	>1500	20-40	>40	<90	>110	<90	<90	3	2	21-50	21-50
235017	E00000863	E01000175	13	Disagreement	10.245	Male	White	2	No	1	1	Low	>1500	20-40	>40	<90	>110	<90	90-110	2	1	21-50	21-50
235019	E00000863	E01000175	13	Disagreement	10.3463	Female	White	2	No	0	1	Intermediate	>1500	20-40	>40	<90	>110	<90	90-110	2	1	21-50	21-50
235022	E00007048	E01001421	13	Active	9.86174	Female	White	2	No	1	1	High	>1500	20-40	>40	<90	>110	<90	<90	3	2	21-50	21-50
235023	E00007062	E01001415	13	Active	10.7159	Male	White	2	No	2	1	Low	500-1000	>40	>40	<90	>110	<90	<90	3	1	21-50	21-50
235025	E00007062	E01001415	13	Active	10.1985	Male	Black	2	No	1	1	Intermediate	500-1000	>40	>40	<90	>110	<90	<90	3	1	21-50	21-50
235026	E00007564	E01001520	13	Passive	10.82	Male	Black	2	No	1	1	Intermediate	>1500	20-40	>40	<90	>110	<90	90-110	3	1	21-50	21-50
235027	E00007556	E01001525	13	Disagreement	9.98494	Female	Black	2	Unknown	Unknown	Unknown	Intermediate	>1500	<20	20-126	<90	<90	<90	<90	3	1	21-50	21-50
235028	E00007556	E01001525	13	Passive	10.319	Female	White	2	No	1	2	Intermediate	>1500	<20	20-127	<90	<90	<90	<90	3	1	21-50	21-50
236002	E00007558	E01001525	13	Active	11.7235	Female	Black	2	No	1	1	Low	>1500	<20	20-129	<90	<90	<90	<90	3	1	21-50	21-50
236003	E00007041	E01001419	13	Active	11.6961	Female	White	2	No	0	1	Intermediate	500-1000	<20	20-118	<90	<90	<90	<90	3	1	21-50	21-50
236004	E00007454	E01001493	13	Active	11.2389	Male	White	2	No	0	0	Low	>1500	20-40	>40	<90	>110	90-110	90-110	3	1	21-50	21-50
236013	E00007034	E01001421	13	Passive	11.2444	Male	South Asian	2	No	2	2	High	1000-1500	20-40	>40	<90	>110	<90	<90	2	1	21-50	21-50

## Sheet: Sheet2
Proximity	Distance to school	Sports Facility	Park/Public Garden	Child/Teen Facility
<250m	179	306	742	33
250-500m	393	439	686	47
500-750m	356	349	335	51
750-1000m	302	254	88	95
1000-1250m	165	226	27	78
1250-1500m	66	136	4	35
>1500m	428	179	7	1550
Safety	Traffic safety		Crime safety
<100	454	<50	425
100-200	357	50-100	661
200-300	326	100-150	373
300-400	184	150-200	215
>400	466	>200	115
Unknown	102	Unknown	100
Walkability	Index scores
3 to 6	117
7 to 9	205
10 to 12	267
13 to 15	341
16 to 18	296
19 to 21	304
22 to 24	204
25 to 27	130
28 to 30	25
Food environment	Convenience stores		Supermarkets		Speciality stores		Takeaways
<20	119	<5	48	<5	828	<20	89
21-40	702	6 to 15	301	6 to 10	610	21 to 40	455
41-60	359	16 to 25	313	11 to 15	290	41 to 60	336
61-80	180	26 to 35	117	>15	157	61 to 80	365
81-100	144	>35	1106			>80	640
>100	381
Air pollution	Emission index
<90	455
90-100	640
100-110	380
110-120	247
>120	67
Age
5	203
6	271
7	388
8	333
9	336
10	307
11	51
Cars
0	438
1	909
2	434
IMD Quintiles
1	177
2	372
3	356
4	375
5	609

## Sheet: Sheet3
Child ID	Child ID	Distance to school along route	MLM School Distance Route	Distance to sports facility along route	MLM Sports Distance Route	Distance to Park/Garden along route	MLM Park/Garden Distance Route
110003	110003	2754.22	>1500	3161.07	>1500	1325.48	1000-1500
110006	110006	2683.58	>1500	673.509	500-1000	1087.74	1000-1500
110007	110007	1540.59	>1500	1663.61	>1500	587.142	500-1000
110010	110010	2562.52	>1500	2771.31	>1500	459.228	<500
110014	110014	2730.61	>1500	3137.46	>1500	1003.97	1000-1500
110018	110018	2310.18	>1500	2518.96	>1500	316.031	<500
110022	110022	2013.05	>1500	2221.84	>1500	617.21	500-1000
110027	110027	1647.97	>1500	1267.33	1000-1500	1135.91	1000-1500
110028	110028	352.447	<500	817.916	500-1000	1008.6	1000-1500
110101	110101	3382.92	>1500	2989.31	>1500	1118.63	1000-1500
110111	110111	1711.88	>1500	1077.15	1000-1500	1553.96	>1500
110126	110126	1695.58	>1500	2102.43	>1500	551.389	500-1000
110197	110197	404.544	<500	655.658	500-1000	685.851	500-1000
110199	110199	1009.89	1000-1500	1127.12	1000-1500	940.11	500-1000
111002	111002	4852.12	>1500	3208.5	>1500	1019.38	1000-1500
111005	111005	323.865	<500	893.226	500-1000	319.17	<500
111008	111008	404.544	<500	655.658	500-1000	1090.29	1000-1500
111009	111009	1647.97	>1500	1267.33	1000-1500	1014.41	1000-1500
111012	111012	1382.15	1000-1500	1788.99	>1500	405.506	<500
111016	111016	1603.91	>1500	1543.33	>1500	152.159	<500
111021	111021	2521.13	>1500	2927.97	>1500	762.104	500-1000
111028	111028	1832.18	>1500	1951.94	>1500	585.001	500-1000
111030	111030	0	<500	917.791	500-1000	330.358	<500
111031	111031	3017.02	>1500	3066.52	>1500	1376.86	1000-1500
111032	111032	1540.59	>1500	1663.61	>1500	322.665	<500
111199	111199	323.865	<500	893.226	500-1000	319.17	<500
112003	112003	1219.21	1000-1500	955.666	500-1000	973.732	500-1000
112009	112009	1223.23	1000-1500	1630.08	>1500	300.922	<500
112011	112011	323.865	<500	893.226	500-1000	319.17	<500
112017	112017	2849.28	>1500	3256.12	>1500	777.053	500-1000
112018	112018	2730.61	>1500	3137.46	>1500	403.465	<500
112019	112019	2754.22	>1500	3161.07	>1500	1325.48	1000-1500
112024	112024	1404.87	1000-1500	1731.83	>1500	782.227	500-1000
112025	112025	1538.89	>1500	806.378	500-1000	648.956	500-1000
112026	112026	3001.54	>1500	3408.39	>1500	243.496	<500
112029	112029	2614.87	>1500	2823.66	>1500	816.803	500-1000
112031	112031	1647.97	>1500	1267.33	1000-1500	1284.16	1000-1500
112198	112198	1110.37	1000-1500	1575.84	>1500	525.113	500-1000
113001	113001	2193.11	>1500	2401.9	>1500	827.123	500-1000
113003	113003	4852.12	>1500	3208.5	>1500	1404.49	1000-1500
113007	113007	404.544	<500	655.658	500-1000	1090.29	1000-1500
113009	113009	1540.59	>1500	1663.61	>1500	732.778	500-1000
113010	113010	1832.18	>1500	1951.94	>1500	585.001	500-1000
113011	113011	1647.97	>1500	1267.33	1000-1500	1284.16	1000-1500
113014	113014	1382.15	1000-1500	1788.99	>1500	405.506	<500
113016	113016	1490.84	1000-1500	1511.49	>1500	590.6	500-1000
113017	113017	323.865	<500	893.226	500-1000	319.17	<500
113018	113018	1712.88	>1500	1077.15	1000-1500	1553.96	>1500
113020	113020	3371.34	>1500	3410.64	>1500	0	<500
113024	113024	3382.92	>1500	2989.31	>1500	1280	1000-1500
113028	113028	5064.99	>1500	5149.41	>1500	1295.8	1000-1500
113031	113031	3234.63	>1500	3213.37	>1500	426.43	<500
113108	113108	624.699	500-1000	1090.17	1000-1500	1252.31	1000-1500
113197	113197	1009.89	1000-1500	1127.12	1000-1500	940.11	500-1000
113198	113198	1647.97	>1500	1267.33	1000-1500	1284.16	1000-1500
114004	114004	1540.59	>1500	1663.61	>1500	257.448	<500
114007	114007	404.544	<500	655.658	500-1000	1090.29	1000-1500
114009	114009	0	<500	917.791	500-1000	330.358	<500
114012	114012	1603.91	>1500	1543.33	>1500	152.159	<500
114018	114018	2521.13	>1500	2927.97	>1500	290.51	<500
114019	114019	3658.25	>1500	4065.1	>1500	1464.88	1000-1500
114020	114020	3017.02	>1500	3066.52	>1500	1376.86	1000-1500
114022	114022	2013.05	>1500	2221.84	>1500	617.21	500-1000
114023	114023	2521.13	>1500	2927.97	>1500	841.308	500-1000
114024	114024	3658.25	>1500	4065.1	>1500	1239.79	1000-1500
114029	114029	3794.64	>1500	2070.99	>1500	770.226	500-1000
114032	114032	3017.02	>1500	3066.52	>1500	145.909	<500
114106	114106	660.259	500-1000	494.67	<500	559.692	500-1000
114199	114199	404.544	<500	655.658	500-1000	1090.29	1000-1500
115003	115003	323.865	<500	893.226	500-1000	319.17	<500
115004	115004	323.865	<500	893.226	500-1000	718.693	500-1000
115005	115005	323.865	<500	893.226	500-1000	718.693	500-1000
115006	115006	323.865	<500	893.226	500-1000	718.693	500-1000
115007	115007	14673	>1500	2331.18	>1500	705.745	500-1000
115010	115010	3342.38	>1500	3749.23	>1500	348.536	<500
115012	115012	1670.09	>1500	1235.48	1000-1500	194.229	<500
115014	115014	1131.06	1000-1500	1966.42	>1500	1232.21	1000-1500
115016	115016	1652.33	>1500	430.462	<500	441.943	<500
115017	115017	2193.64	>1500	1217.67	1000-1500	986.846	500-1000
115018	115018	1652.33	>1500	430.462	<500	168.833	<500
115019	115019	1652.33	>1500	430.462	<500	348.277	<500
115020	115020	2754.22	>1500	3161.07	>1500	1325.48	1000-1500
115022	115022	2730.61	>1500	3137.46	>1500	1397.16	1000-1500
115023	115023	1332.14	1000-1500	1677.06	>1500	444.862	<500
115024	115024	2013.05	>1500	2221.84	>1500	440.495	<500
115025	115025	1695.58	>1500	2102.43	>1500	327.526	<500
115027	115027	3136.26	>1500	3115	>1500	1003.97	1000-1500
115028	115028	3737.66	>1500	3716.4	>1500	348.536	<500
115030	115030	2715.38	>1500	2924.17	>1500	267.505	<500
115031	115031	4069.04	>1500	2530.22	>1500	396.639	<500
115032	115032	3385.68	>1500	700.001	500-1000	786.682	500-1000
115033	115033	1145.81	1000-1500	1354.6	1000-1500	1135.59	1000-1500
116001	116001	624.699	500-1000	1090.17	1000-1500	1252.31	1000-1500
116002	116002	3658.25	>1500	4065.1	>1500	955.307	500-1000
116003	116003	660.259	500-1000	494.67	<500	416.362	<500
116004	116004	11328.9	>1500	1516.99	>1500	253.513	<500
116006	116006	3342.38	>1500	3749.23	>1500	1577.37	>1500
116007	116007	3565.02	>1500	3971.87	>1500	1152.66	1000-1500
116009	116009	3491.86	>1500	3898.71	>1500	1152.66	1000-1500
116010	116010	760.31	500-1000	157.481	<500	894.774	500-1000
116012	116012	1647.97	>1500	1267.33	1000-1500	946.063	500-1000
116016	116016	1440.02	1000-1500	1085.14	1000-1500	1252.31	1000-1500
116021	116021	63396.7	>1500	2365.71	>1500	827.123	500-1000
116022	116022	3227.09	>1500	1133.29	1000-1500	313.818	<500
116024	116024	1670.09	>1500	1235.48	1000-1500	837.122	500-1000
116025	116025	2683.58	>1500	673.509	500-1000	1507.64	>1500
116027	116027	679.106	500-1000	1144.57	1000-1500	1043.25	1000-1500
116028	116028	1481.01	1000-1500	1887.86	>1500	666.835	500-1000
116029	116029	3136.26	>1500	2203.06	>1500	498.824	<500
116030	116030	3385.68	>1500	3264.02	>1500	587.166	500-1000
120005	120005	3681.87	>1500	2381.49	>1500	827.123	500-1000
120008	120008	1845.21	>1500	921.084	500-1000	633.448	500-1000
120009	120009	1845.21	>1500	921.084	500-1000	633.448	500-1000
120018	120018	2851.1	>1500	1483.14	1000-1500	404.815	<500
120106	120106	4272.09	>1500	603.243	500-1000	1275.6	1000-1500
120119	120119	3668.88	>1500	1689.67	>1500	980.897	500-1000
120121	120121	3157.49	>1500	1743.97	>1500	926.36	500-1000
120122	120122	3157.49	>1500	1743.97	>1500	854.232	500-1000
120128	120128	9509.38	>1500	1627.04	>1500	988.07	500-1000
121002	121002	5758.6	>1500	1499.84	1000-1500	333.545	<500
121008	121008	1234.57	1000-1500	904.776	500-1000	330.358	<500
121009	121009	919.496	500-1000	1637.21	>1500	797.772	500-1000
121010	121010	1047.92	1000-1500	943.04	500-1000	1968.31	>1500
121011	121011	955.773	500-1000	1266.41	1000-1500	1560.13	>1500
121014	121014	2745.63	>1500	1330.58	1000-1500	1795.25	>1500
121016	121016	4875.99	>1500	2307.4	>1500	519.678	500-1000
121019	121019	2841.32	>1500	1063.44	1000-1500	945.903	500-1000
121021	121021	1532.32	>1500	1197.43	1000-1500	833.086	500-1000
121028	121028	984.713	500-1000	1590.14	>1500	502.618	500-1000
121131	121131	651.975	500-1000	1841.09	>1500	415.005	<500
122001	122001	1075.03	1000-1500	2353.99	>1500	392.549	<500
122002	122002	11817.7	>1500	1334.22	1000-1500	1021.76	1000-1500
122003	122003	303.224	<500	1877.85	>1500	780.011	500-1000
122004	122004	845.377	500-1000	2020.84	>1500	528.62	500-1000
122005	122005	4272.09	>1500	603.243	500-1000	1275.6	1000-1500
122006	122006	1412.82	1000-1500	359.293	<500	950.116	500-1000
122008	122008	1330.08	1000-1500	831.673	500-1000	627.224	500-1000
122009	122009	548.756	500-1000	1608.48	>1500	471.742	<500
122010	122010	1982.28	>1500	601.867	500-1000	1275.6	1000-1500
122012	122012	2841.32	>1500	1063.44	1000-1500	1149.61	1000-1500
122022	122022	4686.9	>1500	645.645	500-1000	741.956	500-1000
122023	122023	3341.38	>1500	1092.11	1000-1500	1486.88	1000-1500
122028	122028	794.615	500-1000	1875.29	>1500	780.011	500-1000
122032	122032	2490.69	>1500	354.244	<500	892.458	500-1000
122035	122035	880.809	500-1000	1693.42	>1500	1694.03	>1500
123002	123002	899.168	500-1000	1653.31	>1500	324.093	<500
123006	123006	2914.69	>1500	1739.68	>1500	1056.26	1000-1500
123007	123007	1094.93	1000-1500	1289.1	1000-1500	916.157	500-1000
123012	123012	548.756	500-1000	1608.48	>1500	471.742	<500
123015	123015	1020.28	1000-1500	1072.26	1000-1500	1149.61	1000-1500
123017	123017	0	<500	1705.37	>1500	696.734	500-1000
123018	123018	286.325	<500	1574.38	>1500	463.936	<500
123020	123020	1346.97	1000-1500	549.669	500-1000	1162.24	1000-1500
123021	123021	1156.54	1000-1500	1625.11	>1500	927.318	500-1000
123035	123035	506.798	500-1000	1267.35	1000-1500	946.063	500-1000
123132	123132	651.975	500-1000	1841.09	>1500	415.005	<500
124001	124001	3681.87	>1500	2381.49	>1500	827.123	500-1000
124003	124003	605.551	500-1000	1498.78	1000-1500	573.717	500-1000
124025	124025	2168.45	>1500	1061.03	1000-1500	945.903	500-1000
124120	124120	3868.32	>1500	1139.27	1000-1500	1060.81	1000-1500
125002	125002	303.224	<500	1877.85	>1500	400.289	<500
125004	125004	651.975	500-1000	1841.09	>1500	415.005	<500
125005	125005	1118.05	1000-1500	2197.52	>1500	155.337	<500
125008	125008	1118.05	1000-1500	2197.52	>1500	1024.65	1000-1500
125010	125010	401.029	<500	1975.65	>1500	724.34	500-1000
125014	125014	533.844	500-1000	1300.44	1000-1500	851.035	500-1000
125015	125015	2168.45	>1500	1061.03	1000-1500	945.903	500-1000
125016	125016	2273.4	>1500	568.031	500-1000	1197.86	1000-1500
125017	125017	919.496	500-1000	1637.21	>1500	1236.49	1000-1500
125018	125018	2337.29	>1500	1178.57	1000-1500	1850.14	>1500
125021	125021	1249.19	1000-1500	1907.61	>1500	666.835	500-1000
126005	126005	2251.26	>1500	896.453	500-1000	718.693	500-1000
126017	126017	5492.41	>1500	937.968	500-1000	1483.44	1000-1500
131001	131001	2856.44	>1500	1974.93	>1500	751.502	500-1000
131002	131002	748.237	500-1000	2541.86	>1500	396.639	<500
131003	131003	748.237	500-1000	2541.86	>1500	396.639	<500
131005	131005	748.237	500-1000	2541.86	>1500	412.397	<500
131009	131009	806.227	500-1000	1788.48	>1500	536.269	500-1000
131010	131010	964.93	500-1000	2136.09	>1500	40.9028	<500
131011	131011	1245.31	1000-1500	1135.87	1000-1500	313.818	<500
131012	131012	1245.31	1000-1500	1135.87	1000-1500	313.818	<500
131014	131014	453.89	<500	1768.68	>1500	852.141	500-1000
131017	131017	1346.54	1000-1500	2302.19	>1500	774.388	500-1000
131018	131018	345.875	<500	2157.36	>1500	1141.57	1000-1500
131019	131019	914.449	500-1000	1822.51	>1500	490.873	<500
131021	131021	769.032	500-1000	2002.47	>1500	806.385	500-1000
131022	131022	840.094	500-1000	1488.66	1000-1500	406.856	<500
131023	131023	1346.54	1000-1500	2302.19	>1500	774.388	500-1000
131024	131024	1129.07	1000-1500	1495.01	1000-1500	255.289	<500
131025	131025	1295.48	1000-1500	1043.42	1000-1500	351.672	<500
131026	131026	2045.91	>1500	3456.11	>1500	214.661	<500
131028	131028	914.449	500-1000	1822.51	>1500	490.873	<500
131029	131029	448.323	<500	1895.83	>1500	666.835	500-1000
131033	131033	1601.55	>1500	2795.87	>1500	818.155	500-1000
131040	131040	712.278	500-1000	1956.18	>1500	585.001	500-1000
131043	131043	748.099	500-1000	1696.69	>1500	747.082	500-1000
131046	131046	2529.95	>1500	2181.49	>1500	322.451	<500
131047	131047	998.386	500-1000	1789.71	>1500	405.506	<500
131048	131048	1245.31	1000-1500	1135.87	1000-1500	1060.81	1000-1500
131049	131049	1640.13	>1500	1767.75	>1500	1391.03	1000-1500
131050	131050	448.323	<500	1895.83	>1500	666.835	500-1000
131051	131051	840.094	500-1000	1488.66	1000-1500	417.694	<500
131052	131052	712.278	500-1000	1956.18	>1500	585.001	500-1000
131053	131053	3003.58	>1500	1132.04	1000-1500	313.818	<500
131054	131054	2340.46	>1500	395.962	<500	950.116	500-1000
131055	131055	930.503	500-1000	1637.77	>1500	768.753	500-1000
131056	131056	1439.22	1000-1500	844.104	500-1000	627.224	500-1000
131057	131057	1806.97	>1500	1325.3	1000-1500	979.12	500-1000
131058	131058	1126.91	1000-1500	1447.96	1000-1500	416.518	<500
131059	131059	1129.07	1000-1500	1495.01	1000-1500	865.521	500-1000
131060	131060	914.449	500-1000	1822.51	>1500	490.873	<500
133002	133002	2093.53	>1500	1555.2	>1500	292.512	<500
133003	133003	1020.48	1000-1500	2725.21	>1500	667.552	500-1000
133004	133004	2856.44	>1500	1974.93	>1500	81.5244	<500
133005	133005	2089.44	>1500	3478.48	>1500	214.661	<500
133006	133006	998.386	500-1000	1789.71	>1500	405.506	<500
133007	133007	998.386	500-1000	1789.71	>1500	405.506	<500
133008	133008	1640.13	>1500	1767.75	>1500	1470.07	1000-1500
133011	133011	2153.96	>1500	634.775	500-1000	210.425	<500
133012	133012	1295.48	1000-1500	1043.42	1000-1500	351.672	<500
133014	133014	1601.55	>1500	2795.87	>1500	333.341	<500
133015	133015	1129.07	1000-1500	1495.01	1000-1500	577.328	500-1000
133016	133016	1640.13	>1500	1767.75	>1500	2474.52	>1500
133017	133017	843.463	500-1000	2637.09	>1500	325.252	<500
133018	133018	1173.4	1000-1500	1721.02	>1500	1758.67	>1500
133019	133019	806.227	500-1000	1788.48	>1500	1093.44	1000-1500
133020	133020	1549.8	>1500	938.33	500-1000	797.91	500-1000
133021	133021	453.89	<500	1768.68	>1500	852.141	500-1000
133022	133022	748.237	500-1000	2541.86	>1500	412.397	<500
133023	133023	1573.94	>1500	2623.31	>1500	231.856	<500
133024	133024	1755.57	>1500	2415.69	>1500	555.946	500-1000
133025	133025	3662.92	>1500	1668.85	>1500	339.705	<500
133026	133026	840.094	500-1000	1488.66	1000-1500	417.694	<500
133027	133027	930.503	500-1000	1637.77	>1500	1018.54	1000-1500
133028	133028	2600.63	>1500	2029.65	>1500	909.549	500-1000
133029	133029	1126.91	1000-1500	1447.96	1000-1500	416.518	<500
133030	133030	1909.73	>1500	1046.18	1000-1500	351.672	<500
133031	133031	3485.77	>1500	885.33	500-1000	411.27	<500
133032	133032	2093.53	>1500	1555.2	>1500	292.512	<500
133033	133033	1017.03	1000-1500	1427.55	1000-1500	740.635	500-1000
133034	133034	1020.48	1000-1500	2725.21	>1500	605.3	500-1000
133035	133035	1346.54	1000-1500	2302.19	>1500	815.523	500-1000
133036	133036	345.875	<500	2157.36	>1500	459.883	<500
133038	133038	4286	>1500	596.434	500-1000	1564.15	>1500
133039	133039	1441.67	1000-1500	1376.13	1000-1500	1212.71	1000-1500
133041	133041	1245.31	1000-1500	1135.87	1000-1500	1060.81	1000-1500
133042	133042	678.839	500-1000	2472.47	>1500	414.485	<500
133043	133043	748.237	500-1000	2541.86	>1500	144.153	<500
133044	133044	748.099	500-1000	1696.69	>1500	747.082	500-1000
133045	133045	748.099	500-1000	1696.69	>1500	1105.2	1000-1500
133047	133047	5080.47	>1500	919.707	500-1000	609.04	500-1000
133048	133048	2529.95	>1500	2181.49	>1500	613.88	500-1000
133049	133049	998.386	500-1000	1789.71	>1500	405.506	<500
133050	133050	1322.95	1000-1500	3075	>1500	2168.8	>1500
133051	133051	2286.13	>1500	881.533	500-1000	508.695	500-1000
133052	133052	345.875	<500	2157.36	>1500	611.047	500-1000
133053	133053	806.227	500-1000	1788.48	>1500	635.038	500-1000
133054	133054	1017.03	1000-1500	1427.55	1000-1500	740.635	500-1000
133055	133055	4026.96	>1500	725.282	500-1000	1059.26	1000-1500
133056	133056	1441.67	1000-1500	1376.13	1000-1500	1212.71	1000-1500
133057	133057	748.237	500-1000	2541.86	>1500	144.153	<500
133059	133059	605.758	500-1000	1814.49	>1500	1287.4	1000-1500
133060	133060	712.278	500-1000	1956.18	>1500	606.929	500-1000
133061	133061	448.323	<500	1895.83	>1500	666.835	500-1000
135001	135001	605.758	500-1000	1814.49	>1500	1287.4	1000-1500
135003	135003	964.93	500-1000	2136.09	>1500	7.72246	<500
135004	135004	1447.05	1000-1500	2750.16	>1500	272.965	<500
135007	135007	748.237	500-1000	2541.86	>1500	144.153	<500
135008	135008	964.93	500-1000	2136.09	>1500	557.254	500-1000
135010	135010	2083.63	>1500	1509.43	>1500	701.813	500-1000
135011	135011	748.099	500-1000	1696.69	>1500	1105.2	1000-1500
135012	135012	1601.55	>1500	2795.87	>1500	662.826	500-1000
135013	135013	712.278	500-1000	1956.18	>1500	606.929	500-1000
135014	135014	1640.13	>1500	1767.75	>1500	1162.65	1000-1500
135019	135019	712.278	500-1000	1956.18	>1500	723.153	500-1000
135020	135020	1573.94	>1500	2623.31	>1500	231.856	<500
135023	135023	605.758	500-1000	1814.49	>1500	1287.4	1000-1500
135024	135024	712.278	500-1000	1956.18	>1500	723.153	500-1000
135025	135025	192.181	<500	1941.12	>1500	979.816	500-1000
135027	135027	1307.82	1000-1500	1213.69	1000-1500	1553.66	>1500
135028	135028	2965.56	>1500	721.783	500-1000	574.974	500-1000
135030	135030	3554.95	>1500	1383.61	1000-1500	1212.71	1000-1500
135031	135031	930.503	500-1000	1637.77	>1500	489.499	<500
135032	135032	769.032	500-1000	2002.47	>1500	806.385	500-1000
135033	135033	964.93	500-1000	2136.09	>1500	770.09	500-1000
135034	135034	1245.31	1000-1500	1135.87	1000-1500	1060.81	1000-1500
135035	135035	930.503	500-1000	1637.77	>1500	773.425	500-1000
135036	135036	2859.41	>1500	1738.69	>1500	569.049	500-1000
135037	135037	998.386	500-1000	1789.71	>1500	546.259	500-1000
135039	135039	2529.95	>1500	2181.49	>1500	651.383	500-1000
135040	135040	1126.91	1000-1500	1447.96	1000-1500	416.518	<500
135042	135042	2729.74	>1500	1567.63	>1500	519.107	500-1000
135045	135045	678.839	500-1000	2472.47	>1500	690.783	500-1000
135046	135046	1277.76	1000-1500	2993.09	>1500	1949.89	>1500
135049	135049	1322.95	1000-1500	3075	>1500	2168.8	>1500
135050	135050	964.93	500-1000	2136.09	>1500	680.78	500-1000
135051	135051	1601.55	>1500	2795.87	>1500	1007.07	1000-1500
135052	135052	1346.54	1000-1500	2302.19	>1500	815.523	500-1000
135054	135054	998.386	500-1000	1789.71	>1500	546.259	500-1000
135057	135057	11347.7	>1500	844.104	500-1000	627.224	500-1000
135059	135059	1346.54	1000-1500	2302.19	>1500	815.523	500-1000
135060	135060	3613.34	>1500	2490.81	>1500	480.958	<500
135061	135061	3667.91	>1500	3218.57	>1500	1089.51	1000-1500
141003	141003	1318.26	1000-1500	2524.57	>1500	316.031	<500
141014	141014	1445.58	1000-1500	1886.72	>1500	995.45	500-1000
141018	141018	0	<500	2410.32	>1500	555.946	500-1000
141019	141019	751.231	500-1000	2462.83	>1500	314.398	<500
141022	141022	539.948	500-1000	2633.03	>1500	231.856	<500
141025	141025	741.714	500-1000	1851.67	>1500	309.105	<500
141028	141028	1025.14	1000-1500	2088.13	>1500	449.026	<500
141029	141029	1144.81	1000-1500	2254.76	>1500	504.755	500-1000
141036	141036	475.703	<500	2571.6	>1500	404.221	<500
141038	141038	1505.22	>1500	1641.15	>1500	764.785	500-1000
141039	141039	1086.02	1000-1500	2971.63	>1500	700.94	500-1000
141047	141047	693.001	500-1000	2678.82	>1500	467.519	<500
141049	141049	2303.17	>1500	2452.05	>1500	803.035	500-1000
141051	141051	443.747	<500	2060.05	>1500	472.182	<500
141053	141053	1004.13	1000-1500	3097.21	>1500	731.716	500-1000
141054	141054	2164.06	>1500	1129.21	1000-1500	1040.49	1000-1500
141055	141055	3065.7	>1500	3017.24	>1500	977.051	500-1000
141057	141057	903.367	500-1000	2712.1	>1500	14.8592	<500
141105	141105	1756.1	>1500	3307.97	>1500	587.166	500-1000
141106	141106	1073.09	1000-1500	1801.5	>1500	575.807	500-1000
141111	141111	966.542	500-1000	2157.25	>1500	203.448	<500
141115	141115	7647.36	>1500	3161.07	>1500	1325.48	1000-1500
141116	141116	1025.14	1000-1500	2088.13	>1500	449.026	<500
141120	141120	10283.4	>1500	2865.77	>1500	643.395	500-1000
141130	141130	5552.69	>1500	2811.2	>1500	651.06	500-1000
141131	141131	3065.7	>1500	3017.24	>1500	977.051	500-1000
141137	141137	1445.58	1000-1500	1886.72	>1500	1938.15	>1500
141144	141144	1214.42	1000-1500	3015.77	>1500	535.885	500-1000
141150	141150	1860.34	>1500	1257.13	1000-1500	897.939	500-1000
141156	141156	1520.53	>1500	2349.71	>1500	763.619	500-1000
141197	141197	1445.58	1000-1500	1886.72	>1500	1938.15	>1500
141199	141199	1133.35	1000-1500	2186.46	>1500	678.481	500-1000
143002	143002	986.394	500-1000	1719.19	>1500	1040.21	1000-1500
143004	143004	470.47	<500	2174.44	>1500	319.702	<500
143007	143007	1761.19	>1500	2367.85	>1500	827.123	500-1000
143009	143009	2328.55	>1500	2816.47	>1500	1184.63	1000-1500
143010	143010	3223.33	>1500	988.835	500-1000	1487.65	1000-1500
143016	143016	2303.17	>1500	2452.05	>1500	624.627	500-1000
143023	143023	1323.79	1000-1500	1434.24	1000-1500	619.247	500-1000
143025	143025	512.991	500-1000	2498.81	>1500	480.958	<500
143029	143029	1789.55	>1500	2618.72	>1500	340.286	<500
143031	143031	1433.57	1000-1500	1429.98	1000-1500	863.958	500-1000
143032	143032	475.703	<500	2571.6	>1500	404.221	<500
143033	143033	1424.83	1000-1500	1818.65	>1500	490.873	<500
143035	143035	636.578	500-1000	2732.47	>1500	680.722	500-1000
143036	143036	2303.17	>1500	2452.05	>1500	369.441	<500
143040	143040	1144.81	1000-1500	2254.76	>1500	504.755	500-1000
143042	143042	5009.52	>1500	984.828	500-1000	419.334	<500
143043	143043	693.001	500-1000	2678.82	>1500	862.183	500-1000
143044	143044	2321.46	>1500	2784.37	>1500	459.228	<500
143049	143049	5884.41	>1500	3138.26	>1500	1397.16	1000-1500
143051	143051	1305.28	1000-1500	2624.97	>1500	231.856	<500
143053	143053	1433.47	1000-1500	3033.95	>1500	633.71	500-1000
143055	143055	1004.13	1000-1500	3097.21	>1500	291.807	<500
143057	143057	1198.12	1000-1500	3217.7	>1500	426.43	<500
143058	143058	2094.49	>1500	1222.96	1000-1500	402.866	<500
143114	143114	10671.1	>1500	2996.02	>1500	535.885	500-1000
143130	143130	5552.69	>1500	2811.2	>1500	651.06	500-1000
143137	143137	2463.76	>1500	2661.75	>1500	1536.7	>1500
143139	143139	2139.63	>1500	1323.43	1000-1500	677.528	500-1000
143148	143148	1234.53	1000-1500	2748.44	>1500	272.965	<500
143197	143197	1209.5	1000-1500	2760.97	>1500	940.862	500-1000
143198	143198	1505.22	>1500	1641.15	>1500	764.785	500-1000
145001	145001	539.948	500-1000	2633.03	>1500	231.856	<500
145003	145003	2251.32	>1500	3099.58	>1500	390.219	<500
145005	145005	1761.19	>1500	2367.85	>1500	827.123	500-1000
145007	145007	693.001	500-1000	2678.82	>1500	471.311	<500
145009	145009	1214.42	1000-1500	3015.77	>1500	1339.03	1000-1500
145011	145011	1545.39	>1500	3146.91	>1500	1397.16	1000-1500
145013	145013	1445.58	1000-1500	1886.72	>1500	1938.15	>1500
145014	145014	693.001	500-1000	2678.82	>1500	417.114	<500
145016	145016	986.394	500-1000	1719.19	>1500	296.461	<500
145018	145018	1063.37	1000-1500	3159.26	>1500	1397.16	1000-1500
145020	145020	1938.14	>1500	1334.93	1000-1500	1021.76	1000-1500
145022	145022	5747.37	>1500	2221.84	>1500	1007.98	1000-1500
145024	145024	9012.49	>1500	1336.88	1000-1500	376.142	<500
145025	145025	542.784	500-1000	2528.6	>1500	396.639	<500
145026	145026	2164.06	>1500	1129.21	1000-1500	1040.49	1000-1500
145031	145031	986.394	500-1000	1719.19	>1500	1327.85	1000-1500
145035	145035	1144.81	1000-1500	2254.76	>1500	504.755	500-1000
145036	145036	2907.11	>1500	586.938	500-1000	1299.86	1000-1500
145040	145040	579.076	500-1000	2674.97	>1500	467.519	<500
145041	145041	891.558	500-1000	2877.38	>1500	400.542	<500
145043	145043	2303.17	>1500	2452.05	>1500	369.441	<500
145045	145045	1318.26	1000-1500	2524.57	>1500	336.883	<500
145046	145046	2979.26	>1500	789.198	500-1000	897.519	500-1000
145048	145048	512.991	500-1000	2498.81	>1500	333.882	<500
145049	145049	1761.19	>1500	2367.85	>1500	827.123	500-1000
145050	145050	741.714	500-1000	1851.67	>1500	572.101	500-1000
145051	145051	475.703	<500	2571.6	>1500	81.317	<500
145052	145052	4817.22	>1500	1982.81	>1500	531.493	500-1000
145053	145053	394.738	<500	2380.56	>1500	827.123	500-1000
145056	145056	1407.27	1000-1500	2810.04	>1500	565.06	500-1000
145119	145119	1640.34	>1500	2478.73	>1500	564.501	500-1000
145121	145121	891.558	500-1000	2877.38	>1500	398.025	<500
145138	145138	963.631	500-1000	2939.61	>1500	379.452	<500
145198	145198	791.867	500-1000	2011.43	>1500	325.029	<500
150102	150102	3175.41	>1500	397.843	<500	1140.42	1000-1500
150104	150104	1622.59	>1500	1433.34	1000-1500	863.958	500-1000
150107	150107	1204.82	1000-1500	1015.57	1000-1500	850.693	500-1000
150108	150108	1579.89	>1500	1744.12	>1500	317.058	<500
150110	150110	2434.95	>1500	1141.59	1000-1500	1060.81	1000-1500
150114	150114	1664.61	>1500	1723	>1500	1758.67	>1500
150117	150117	876.314	500-1000	1095.77	1000-1500	1468.69	1000-1500
150120	150120	1542.96	>1500	1805.41	>1500	575.807	500-1000
150125	150125	1542.96	>1500	1805.41	>1500	398.043	<500
150129	150129	1622.59	>1500	1433.34	1000-1500	863.958	500-1000
150131	150131	780.258	500-1000	1153.74	1000-1500	1043.25	1000-1500
150132	150132	1434.6	1000-1500	1103.1	1000-1500	1843.46	>1500
150136	150136	825.968	500-1000	1199.45	1000-1500	737.514	500-1000
150137	150137	3071.19	>1500	783.463	500-1000	920.514	500-1000
150138	150138	3293.44	>1500	2049.19	>1500	1008.18	1000-1500
150139	150139	1126.51	1000-1500	983.434	500-1000	738.74	500-1000
150142	150142	2200.07	>1500	757.982	500-1000	494.091	<500
150146	150146	825.968	500-1000	1199.45	1000-1500	1317.09	1000-1500
150147	150147	1174.88	1000-1500	1394.34	1000-1500	540.383	500-1000
150149	150149	3804.53	>1500	1463.69	1000-1500	507.581	500-1000
150151	150151	0	<500	657.198	500-1000	1090.29	1000-1500
150152	150152	1083.9	1000-1500	752.396	500-1000	638.333	500-1000
150153	150153	1126.51	1000-1500	983.434	500-1000	738.74	500-1000
150156	150156	1664.55	>1500	1786.75	>1500	1599.87	>1500
150159	150159	645.98	500-1000	621.373	500-1000	1417.39	1000-1500
150164	150164	339.474	<500	396.518	<500	950.116	500-1000
150170	150170	1238.8	1000-1500	1351.63	1000-1500	909.344	500-1000
150172	150172	3115.1	>1500	1247.01	1000-1500	862.375	500-1000
150175	150175	1664.61	>1500	1723	>1500	1902.27	>1500
150176	150176	780.258	500-1000	1153.74	1000-1500	1043.25	1000-1500
150178	150178	1204.82	1000-1500	1015.57	1000-1500	850.693	500-1000
150179	150179	1492.92	1000-1500	1175.14	1000-1500	1850.14	>1500
150180	150180	0	<500	657.198	500-1000	1090.29	1000-1500
150182	150182	845.238	500-1000	513.738	500-1000	1049.16	1000-1500
150185	150185	1126.51	1000-1500	983.434	500-1000	917.669	500-1000
150187	150187	1684.63	>1500	1022.86	1000-1500	846.061	500-1000
150188	150188	1579.89	>1500	1744.12	>1500	697.01	500-1000
151001	151001	1288.89	1000-1500	845.967	500-1000	627.224	500-1000
151004	151004	681.61	500-1000	706.187	500-1000	1446.94	1000-1500
151005	151005	681.61	500-1000	706.187	500-1000	1446.94	1000-1500
151006	151006	825.968	500-1000	1199.45	1000-1500	426.934	<500
151008	151008	1102.76	1000-1500	771.263	500-1000	695.006	500-1000
151009	151009	1083.9	1000-1500	752.396	500-1000	839.797	500-1000
151011	151011	2958.89	>1500	2211.92	>1500	414.415	<500
151013	151013	0	<500	657.198	500-1000	1090.29	1000-1500
151015	151015	3966.66	>1500	2888.87	>1500	151.065	<500
151016	151016	1102.76	1000-1500	771.263	500-1000	695.006	500-1000
151017	151017	1038.51	1000-1500	773.739	500-1000	842.198	500-1000
151018	151018	1957.56	>1500	1706.12	>1500	844.178	500-1000
151019	151019	1126.51	1000-1500	983.434	500-1000	917.669	500-1000
151029	151029	1996.05	>1500	1704.32	>1500	696.734	500-1000
151030	151030	1440.85	1000-1500	1251.61	1000-1500	721.851	500-1000
151032	151032	1102.76	1000-1500	771.263	500-1000	695.006	500-1000
151033	151033	825.968	500-1000	1199.45	1000-1500	773.515	500-1000
151035	151035	1618.6	>1500	1569.01	>1500	519.107	500-1000
151036	151036	1542.96	>1500	1805.41	>1500	1052.36	1000-1500
151040	151040	1751.77	>1500	309.681	<500	1225.97	1000-1500
151041	151041	619.114	500-1000	429.871	<500	478.31	<500
151043	151043	1664.55	>1500	1786.75	>1500	66.4458	<500
151047	151047	1601.82	>1500	1821.28	>1500	490.873	<500
151052	151052	825.968	500-1000	1199.45	1000-1500	773.515	500-1000
151056	151056	876.314	500-1000	1095.77	1000-1500	1468.69	1000-1500
151057	151057	1121.74	1000-1500	1013.82	1000-1500	1812.85	>1500
151059	151059	3724.1	>1500	2089.54	>1500	449.026	<500
151060	151060	1060.11	1000-1500	1172.93	1000-1500	1164.79	1000-1500
151061	151061	1060.11	1000-1500	1172.93	1000-1500	1164.79	1000-1500
151062	151062	1434.6	1000-1500	1103.1	1000-1500	268.044	<500
151063	151063	1542.96	>1500	1805.41	>1500	1052.36	1000-1500
151066	151066	532.277	500-1000	471.176	<500	475.115	<500
151067	151067	3966.66	>1500	2888.87	>1500	1126.8	1000-1500
151072	151072	557.788	500-1000	931.267	500-1000	1498.17	1000-1500
151073	151073	710.519	500-1000	379.019	<500	950.116	500-1000
151074	151074	1204.82	1000-1500	1015.57	1000-1500	682.358	500-1000
151075	151075	1230.48	1000-1500	1449.94	1000-1500	937.188	500-1000
151077	151077	681.61	500-1000	706.187	500-1000	1477.97	1000-1500
151079	151079	1204.82	1000-1500	1015.57	1000-1500	682.358	500-1000
151081	151081	2360.34	>1500	1429.23	1000-1500	623.632	500-1000
151082	151082	2495.47	>1500	1251.22	1000-1500	863.791	500-1000
151087	151087	1581.46	>1500	1501.39	>1500	664.025	500-1000
151121	151121	735.992	500-1000	0	<500	859.155	500-1000
151137	151137	2122.11	>1500	2341.57	>1500	763.619	500-1000
151144	151144	1126.51	1000-1500	983.434	500-1000	1346.39	1000-1500
151146	151146	780.258	500-1000	1153.74	1000-1500	1043.25	1000-1500
151149	151149	1204.82	1000-1500	1015.57	1000-1500	884.8	500-1000
151151	151151	1083.9	1000-1500	752.396	500-1000	839.797	500-1000
151176	151176	780.258	500-1000	1153.74	1000-1500	1043.25	1000-1500
151186	151186	1089.03	1000-1500	757.533	500-1000	371.179	<500
151188	151188	617.307	500-1000	153.041	<500	719.448	500-1000
151190	151190	1601.82	>1500	1821.28	>1500	490.873	<500
151198	151198	1090.4	1000-1500	844.163	500-1000	627.224	500-1000
151199	151199	532.277	500-1000	471.176	<500	475.115	<500
152101	152101	1434.6	1000-1500	1103.1	1000-1500	194.989	<500
152105	152105	1089.03	1000-1500	757.533	500-1000	494.091	<500
152106	152106	876.314	500-1000	1095.77	1000-1500	1468.69	1000-1500
152107	152107	1618.6	>1500	1569.01	>1500	519.107	500-1000
152112	152112	1434.6	1000-1500	1103.1	1000-1500	798.849	500-1000
152115	152115	1083.9	1000-1500	752.396	500-1000	839.797	500-1000
152116	152116	1083.9	1000-1500	752.396	500-1000	839.797	500-1000
152119	152119	2923.95	>1500	1679.7	>1500	444.862	<500
152126	152126	1579.89	>1500	1744.12	>1500	697.01	500-1000
152127	152127	1664.55	>1500	1786.75	>1500	1455.42	1000-1500
152129	152129	1727.89	>1500	1538.65	>1500	578.423	500-1000
152130	152130	645.98	500-1000	621.373	500-1000	1417.39	1000-1500
152132	152132	1587	>1500	1806.46	>1500	1539.95	>1500
152139	152139	845.238	500-1000	513.738	500-1000	1049.16	1000-1500
152144	152144	1664.55	>1500	1786.75	>1500	1685.32	>1500
152145	152145	557.788	500-1000	931.267	500-1000	1498.17	1000-1500
152146	152146	1060.11	1000-1500	1172.93	1000-1500	531.963	500-1000
152147	152147	681.61	500-1000	706.187	500-1000	1477.97	1000-1500
152150	152150	619.114	500-1000	429.871	<500	642.716	500-1000
152152	152152	2923.95	>1500	1679.7	>1500	662.048	500-1000
152153	152153	1618.6	>1500	1569.01	>1500	463.936	<500
152155	152155	532.277	500-1000	471.176	<500	475.115	<500
152156	152156	1174.88	1000-1500	1394.34	1000-1500	540.383	500-1000
152158	152158	1618.6	>1500	1569.01	>1500	463.936	<500
152161	152161	1664.55	>1500	1786.75	>1500	49.8549	<500
152163	152163	4065.01	>1500	1659.02	>1500	657.245	500-1000
152169	152169	1204.82	1000-1500	1015.57	1000-1500	1598.78	>1500
152170	152170	825.968	500-1000	1199.45	1000-1500	749.757	500-1000
152172	152172	1089.03	1000-1500	757.533	500-1000	494.091	<500
152173	152173	1121.74	1000-1500	1013.82	1000-1500	1812.85	>1500
152174	152174	0	<500	657.198	500-1000	1090.29	1000-1500
152176	152176	617.307	500-1000	153.041	<500	719.448	500-1000
152177	152177	3804.53	>1500	1463.69	1000-1500	507.581	500-1000
152181	152181	1054.88	1000-1500	1274.33	1000-1500	1764.88	>1500
152185	152185	339.474	<500	396.518	<500	905.497	500-1000
152188	152188	2258.11	>1500	1103.5	1000-1500	858.173	500-1000
153003	153003	1492.92	1000-1500	1175.14	1000-1500	1850.14	>1500
153006	153006	1618.6	>1500	1569.01	>1500	463.936	<500
153008	153008	1238.8	1000-1500	1351.63	1000-1500	1485.11	1000-1500
153009	153009	2104.89	>1500	885.006	500-1000	411.27	<500
153011	153011	1434.6	1000-1500	1103.1	1000-1500	635.631	500-1000
153012	153012	1664.61	>1500	1723	>1500	972.025	500-1000
153015	153015	1174.88	1000-1500	1394.34	1000-1500	540.383	500-1000
153016	153016	1263.92	1000-1500	1483.37	1000-1500	730.441	500-1000
153017	153017	1060.11	1000-1500	1172.93	1000-1500	1438.68	1000-1500
153018	153018	1060.11	1000-1500	1172.93	1000-1500	322.019	<500
153019	153019	1702.75	>1500	1384.97	1000-1500	1299.49	1000-1500
153020	153020	825.968	500-1000	1199.45	1000-1500	958.812	500-1000
153022	153022	681.61	500-1000	706.187	500-1000	1170.23	1000-1500
153024	153024	0	<500	657.198	500-1000	1030.32	1000-1500
153025	153025	1263.92	1000-1500	1483.37	1000-1500	730.441	500-1000
153026	153026	1246.2	1000-1500	728.682	500-1000	1067.57	1000-1500
153027	153027	1105.76	1000-1500	774.26	500-1000	1323.15	1000-1500
153028	153028	1434.6	1000-1500	1103.1	1000-1500	817.398	500-1000
153029	153029	1089.03	1000-1500	757.533	500-1000	494.091	<500
153030	153030	645.98	500-1000	621.373	500-1000	1319.33	1000-1500
153031	153031	1060.11	1000-1500	1172.93	1000-1500	1903.01	>1500
153037	153037	1622.59	>1500	1433.34	1000-1500	863.958	500-1000
153038	153038	1044.71	1000-1500	713.213	500-1000	874.54	500-1000
153042	153042	1579.89	>1500	1744.12	>1500	1348.11	1000-1500
153046	153046	1204.82	1000-1500	1015.57	1000-1500	1760.75	>1500
153047	153047	1957.56	>1500	1706.12	>1500	770.621	500-1000
153049	153049	2717.07	>1500	1794.11	>1500	546.259	500-1000
153051	153051	557.788	500-1000	931.267	500-1000	1498.17	1000-1500
153056	153056	3071.19	>1500	783.463	500-1000	920.514	500-1000
153059	153059	1542.96	>1500	1805.41	>1500	1052.36	1000-1500
153060	153060	532.277	500-1000	471.176	<500	475.115	<500
153062	153062	3966.66	>1500	2888.87	>1500	267.505	<500
153064	153064	1073.95	1000-1500	884.711	500-1000	508.695	500-1000
153067	153067	2426.24	>1500	1829.61	>1500	443.038	<500
153071	153071	1089.03	1000-1500	757.533	500-1000	494.091	<500
153072	153072	2559.85	>1500	1021.78	1000-1500	1203.51	1000-1500
153073	153073	1542.96	>1500	1805.41	>1500	1052.36	1000-1500
153074	153074	339.474	<500	396.518	<500	643.669	500-1000
153075	153075	681.61	500-1000	706.187	500-1000	1170.23	1000-1500
153078	153078	1263.92	1000-1500	1483.37	1000-1500	428.361	<500
153079	153079	1440.85	1000-1500	1251.61	1000-1500	721.851	500-1000
153080	153080	1083.9	1000-1500	752.396	500-1000	839.797	500-1000
153084	153084	1686.49	>1500	1440.22	1000-1500	1391.44	1000-1500
153085	153085	2426.24	>1500	1829.61	>1500	443.038	<500
153086	153086	1083.9	1000-1500	752.396	500-1000	371.179	<500
153088	153088	1664.55	>1500	1786.75	>1500	2439.75	>1500
153134	153134	1386.99	1000-1500	696.464	500-1000	948.863	500-1000
153135	153135	1204.82	1000-1500	1015.57	1000-1500	1760.75	>1500
153145	153145	1598.44	>1500	1817.89	>1500	490.873	<500
153158	153158	1121.74	1000-1500	1013.82	1000-1500	850.693	500-1000
153161	153161	3115.1	>1500	1247.01	1000-1500	862.375	500-1000
153165	153165	681.61	500-1000	706.187	500-1000	875.646	500-1000
153176	153176	2069.68	>1500	2047.03	>1500	1008.18	1000-1500
153177	153177	1664.55	>1500	1786.75	>1500	1847.78	>1500
153181	153181	1263.92	1000-1500	1483.37	1000-1500	330.335	<500
153196	153196	2200.07	>1500	757.982	500-1000	241.449	<500
153197	153197	1996.05	>1500	1704.32	>1500	696.734	500-1000
154101	154101	1044.71	1000-1500	713.213	500-1000	874.54	500-1000
154103	154103	3504.46	>1500	2108.96	>1500	873.212	500-1000
154104	154104	645.98	500-1000	621.373	500-1000	1319.33	1000-1500
154106	154106	1618.6	>1500	1569.01	>1500	463.936	<500
154107	154107	1238.8	1000-1500	1351.63	1000-1500	1485.11	1000-1500
154108	154108	7214.48	>1500	597.567	500-1000	1238.4	1000-1500
154114	154114	1060.11	1000-1500	1172.93	1000-1500	1903.01	>1500
154119	154119	1090.4	1000-1500	844.163	500-1000	627.224	500-1000
154120	154120	532.277	500-1000	471.176	<500	787.143	500-1000
154123	154123	1238.8	1000-1500	1351.63	1000-1500	1485.11	1000-1500
154124	154124	1434.6	1000-1500	1103.1	1000-1500	1040.39	1000-1500
154126	154126	1996.05	>1500	1704.32	>1500	696.734	500-1000
154127	154127	1246.2	1000-1500	728.682	500-1000	1067.57	1000-1500
154128	154128	1664.55	>1500	1786.75	>1500	1278.1	1000-1500
154129	154129	1587.54	>1500	1342.97	1000-1500	931.838	500-1000
154131	154131	1968.29	>1500	1597.06	>1500	471.742	<500
154132	154132	1288.89	1000-1500	845.967	500-1000	627.224	500-1000
154134	154134	1105.76	1000-1500	774.26	500-1000	1323.15	1000-1500
154136	154136	681.61	500-1000	706.187	500-1000	875.646	500-1000
154137	154137	825.968	500-1000	1199.45	1000-1500	1080.99	1000-1500
154139	154139	1434.6	1000-1500	1103.1	1000-1500	2484.71	>1500
154143	154143	845.238	500-1000	513.738	500-1000	1049.16	1000-1500
154144	154144	1060.11	1000-1500	1172.93	1000-1500	1903.01	>1500
154148	154148	1126.51	1000-1500	983.434	500-1000	576.561	500-1000
154149	154149	1204.82	1000-1500	1015.57	1000-1500	1203.51	1000-1500
154150	154150	617.307	500-1000	153.041	<500	592.479	500-1000
154151	154151	876.314	500-1000	1095.77	1000-1500	154.008	<500
154156	154156	1054.88	1000-1500	1274.33	1000-1500	1438.65	1000-1500
154158	154158	1601.82	>1500	1821.28	>1500	490.873	<500
154160	154160	1618.6	>1500	1569.01	>1500	463.936	<500
154161	154161	3115.1	>1500	1247.01	1000-1500	862.375	500-1000
154163	154163	2122.11	>1500	2341.57	>1500	763.619	500-1000
154165	154165	876.314	500-1000	1095.77	1000-1500	1231.83	1000-1500
154168	154168	1263.92	1000-1500	1483.37	1000-1500	330.335	<500
154171	154171	1038.51	1000-1500	773.739	500-1000	650.963	500-1000
154173	154173	681.61	500-1000	706.187	500-1000	977.625	500-1000
154181	154181	2937.86	>1500	1586.84	>1500	734.752	500-1000
154185	154185	1060.11	1000-1500	1172.93	1000-1500	1750.59	>1500
154186	154186	1434.6	1000-1500	1103.1	1000-1500	2484.71	>1500
154188	154188	780.258	500-1000	1153.74	1000-1500	1170.34	1000-1500
155002	155002	681.61	500-1000	706.187	500-1000	977.625	500-1000
155003	155003	1542.96	>1500	1805.41	>1500	1052.36	1000-1500
155004	155004	1579.89	>1500	1744.12	>1500	1348.11	1000-1500
155005	155005	1618.6	>1500	1569.01	>1500	463.936	<500
155008	155008	1751.77	>1500	309.681	<500	1225.97	1000-1500
155009	155009	3510.74	>1500	1711.74	>1500	1002.12	1000-1500
155010	155010	1727.89	>1500	1538.65	>1500	578.423	500-1000
155012	155012	339.474	<500	396.518	<500	643.669	500-1000
155015	155015	1044.71	1000-1500	713.213	500-1000	447.643	<500
155016	155016	1102.76	1000-1500	771.263	500-1000	734.757	500-1000
155018	155018	5251.83	>1500	1095.99	1000-1500	1081.99	1000-1500
155019	155019	1089.03	1000-1500	757.533	500-1000	494.091	<500
155020	155020	780.258	500-1000	1153.74	1000-1500	1170.34	1000-1500
155021	155021	1073.95	1000-1500	884.711	500-1000	411.27	<500
155023	155023	780.258	500-1000	1153.74	1000-1500	1170.34	1000-1500
155024	155024	0	<500	657.198	500-1000	284.397	<500
155025	155025	2559.85	>1500	1021.78	1000-1500	846.061	500-1000
155026	155026	1089.03	1000-1500	757.533	500-1000	494.091	<500
155029	155029	1579.89	>1500	1744.12	>1500	1858.35	>1500
155030	155030	1727.89	>1500	1538.65	>1500	152.159	<500
155031	155031	1044.71	1000-1500	713.213	500-1000	500.805	500-1000
155033	155033	1434.6	1000-1500	1103.1	1000-1500	880.942	500-1000
155034	155034	1996.05	>1500	1704.32	>1500	696.734	500-1000
155036	155036	645.98	500-1000	621.373	500-1000	1319.33	1000-1500
155038	155038	1579.89	>1500	1744.12	>1500	1685.37	>1500
155039	155039	1238.8	1000-1500	1351.63	1000-1500	1485.11	1000-1500
155040	155040	845.238	500-1000	513.738	500-1000	1049.16	1000-1500
155044	155044	845.238	500-1000	513.738	500-1000	1049.16	1000-1500
155046	155046	1374.92	1000-1500	1043.42	1000-1500	351.672	<500
155047	155047	1749.2	>1500	1139.75	1000-1500	1060.81	1000-1500
155049	155049	825.968	500-1000	1199.45	1000-1500	1382.1	1000-1500
155052	155052	645.98	500-1000	621.373	500-1000	210.425	<500
155054	155054	780.258	500-1000	1153.74	1000-1500	1170.34	1000-1500
155055	155055	1089.03	1000-1500	757.533	500-1000	494.091	<500
155064	155064	1579.89	>1500	1744.12	>1500	1685.37	>1500
155068	155068	780.258	500-1000	1153.74	1000-1500	293.062	<500
155071	155071	994.443	500-1000	1107.27	1000-1500	416.365	<500
155073	155073	1126.51	1000-1500	983.434	500-1000	1362.48	1000-1500
155074	155074	557.788	500-1000	931.267	500-1000	952.767	500-1000
155075	155075	1288.89	1000-1500	845.967	500-1000	834.749	500-1000
155080	155080	619.114	500-1000	429.871	<500	720.301	500-1000
155081	155081	1263.92	1000-1500	1483.37	1000-1500	330.335	<500
155087	155087	1263.92	1000-1500	1483.37	1000-1500	23.7807	<500
155088	155088	3115.1	>1500	1247.01	1000-1500	914.054	500-1000
155089	155089	1598.44	>1500	1817.89	>1500	490.873	<500
155132	155132	780.258	500-1000	1153.74	1000-1500	293.062	<500
155148	155148	2016.51	>1500	1281.56	1000-1500	1297.14	1000-1500
155150	155150	681.61	500-1000	706.187	500-1000	977.625	500-1000
155153	155153	2360.34	>1500	1429.23	1000-1500	863.958	500-1000
155163	155163	1060.11	1000-1500	1172.93	1000-1500	2073.58	>1500
155167	155167	619.114	500-1000	429.871	<500	720.301	500-1000
155176	155176	1204.82	1000-1500	1015.57	1000-1500	1203.51	1000-1500
155178	155178	1694.76	>1500	92.3749	<500	1669.09	>1500
155182	155182	0	<500	657.198	500-1000	892.403	500-1000
155186	155186	339.474	<500	396.518	<500	1140.42	1000-1500
155197	155197	1263.92	1000-1500	1483.37	1000-1500	23.7807	<500
161002	161002	529.948	500-1000	2415.84	>1500	916.092	500-1000
161006	161006	1	<500	2245	>1500	617.009	500-1000
161009	161009	745.585	500-1000	1866.21	>1500	443.946	<500
161018	161018	603.381	500-1000	2511.24	>1500	555.301	500-1000
161020	161020	614.498	500-1000	1829.78	>1500	443.038	<500
161027	161027	3232.85	>1500	3814.27	>1500	1152.66	1000-1500
161029	161029	757.365	500-1000	1940.54	>1500	865.528	500-1000
161033	161033	2885.88	>1500	998.584	500-1000	643.343	500-1000
161039	161039	417.118	<500	2545.92	>1500	201.567	<500
161041	161041	1	<500	2245	>1500	617.009	500-1000
161062	161062	2835.87	>1500	1099.18	1000-1500	1184.95	1000-1500
161065	161065	1396.1	1000-1500	1787.27	>1500	1254.67	1000-1500
161067	161067	2049.75	>1500	773.43	500-1000	734.757	500-1000
161069	161069	1349.47	1000-1500	1244.02	1000-1500	862.375	500-1000
161074	161074	2860.56	>1500	1934.53	>1500	1849.06	>1500
161083	161083	795.213	500-1000	2403.77	>1500	827.123	500-1000
161103	161103	422.786	<500	2545.82	>1500	144.153	<500
161147	161147	527.478	500-1000	1999.08	>1500	1499.69	1000-1500
161154	161154	2932.06	>1500	1214.31	1000-1500	622.294	500-1000
161196	161196	48011.7	>1500	1077.8	1000-1500	1252.31	1000-1500
162002	162002	795.213	500-1000	2403.77	>1500	555.946	500-1000
162007	162007	417.118	<500	2545.92	>1500	404.221	<500
162013	162013	1396.1	1000-1500	1787.27	>1500	733.538	500-1000
162015	162015	550.433	500-1000	2586.92	>1500	81.317	<500
162020	162020	386.591	<500	1858.41	>1500	660.678	500-1000
162026	162026	1376.94	1000-1500	2138.41	>1500	872.167	500-1000
162034	162034	272.72	<500	2160.24	>1500	611.047	500-1000
162042	162042	272.72	<500	2160.24	>1500	611.047	500-1000
162046	162046	760.728	500-1000	2646.62	>1500	984.089	500-1000
162049	162049	1010.46	1000-1500	1743.66	>1500	926.36	500-1000
162054	162054	317.917	<500	1927.08	>1500	181.643	<500
162055	162055	317.917	<500	1927.08	>1500	181.643	<500
162059	162059	386.591	<500	1858.41	>1500	660.678	500-1000
162103	162103	477.495	<500	2263.12	>1500	504.755	500-1000
162112	162112	1576.88	>1500	1548.75	>1500	292.512	<500
162114	162114	857.989	500-1000	1606.94	>1500	471.742	<500
162131	162131	1378.28	1000-1500	2804.58	>1500	565.06	500-1000
162136	162136	386.591	<500	1858.41	>1500	660.678	500-1000
162138	162138	1310.56	1000-1500	1701.73	>1500	1105.2	1000-1500
162141	162141	1120.71	1000-1500	2587.05	>1500	81.317	<500
162150	162150	10813.2	>1500	554.544	500-1000	1278.99	1000-1500
162194	162194	777.863	500-1000	2873.41	>1500	1002.02	1000-1500
163004	163004	1103.1	1000-1500	2006.49	>1500	503.842	500-1000
163013	163013	671.631	500-1000	1951.33	>1500	970.867	500-1000
163016	163016	757.365	500-1000	1940.54	>1500	979.816	500-1000
163019	163019	394.735	<500	2014.58	>1500	528.62	500-1000
163024	163024	699.455	500-1000	2617.31	>1500	531.329	500-1000
163026	163026	1782.02	>1500	1101.65	1000-1500	1843.46	>1500
163029	163029	395.847	<500	1865.31	>1500	443.946	<500
163032	163032	395.847	<500	1865.31	>1500	443.946	<500
163034	163034	317.917	<500	1927.08	>1500	1359.89	1000-1500
163036	163036	1	<500	2245	>1500	617.009	500-1000
163037	163037	386.591	<500	1858.41	>1500	660.678	500-1000
163038	163038	1947	>1500	2747.84	>1500	672.271	500-1000
163039	163039	806.98	500-1000	2415.54	>1500	555.946	500-1000
163043	163043	514.78	500-1000	2340.95	>1500	763.619	500-1000
163047	163047	2729.91	>1500	1090.22	1000-1500	1252.31	1000-1500
163048	163048	527.478	500-1000	1999.08	>1500	899.542	500-1000
163145	163145	1174.82	1000-1500	1579.31	>1500	670.497	500-1000
164001	164001	1174.82	1000-1500	1579.31	>1500	670.497	500-1000
164004	164004	272.72	<500	2160.24	>1500	563.258	500-1000
164006	164006	272.72	<500	2160.24	>1500	563.258	500-1000
164008	164008	272.72	<500	2160.24	>1500	563.258	500-1000
164016	164016	253.982	<500	2172.99	>1500	499.248	<500
164021	164021	671.631	500-1000	1951.33	>1500	698.615	500-1000
164022	164022	671.631	500-1000	1951.33	>1500	261.324	<500
164028	164028	1	<500	2245	>1500	504.755	500-1000
164029	164029	2932.06	>1500	1214.31	1000-1500	1510.87	>1500
164105	164105	2099.86	>1500	1554.82	>1500	292.512	<500
164117	164117	625.949	500-1000	1815.1	>1500	1287.4	1000-1500
164126	164126	422.786	<500	2545.82	>1500	201.567	<500
164127	164127	745.585	500-1000	1866.21	>1500	443.946	<500
165003	165003	1426.59	1000-1500	1003.59	1000-1500	883.127	500-1000
165009	165009	671.631	500-1000	1951.33	>1500	261.324	<500
165027	165027	1101.2	1000-1500	2615.16	>1500	102.63	<500
165028	165028	1103.1	1000-1500	2006.49	>1500	325.029	<500
165029	165029	614.498	500-1000	1829.78	>1500	645.28	500-1000
165031	165031	614.498	500-1000	1829.78	>1500	645.28	500-1000
165039	165039	603.381	500-1000	2511.24	>1500	1003.11	1000-1500
165041	165041	1236.64	1000-1500	2846.28	>1500	1092.61	1000-1500
165043	165043	1236.64	1000-1500	2846.28	>1500	278.633	<500
165046	165046	1454.57	1000-1500	2141.7	>1500	1326.04	1000-1500
165050	165050	1120.71	1000-1500	2587.05	>1500	102.63	<500
165122	165122	777.863	500-1000	2873.41	>1500	635.89	500-1000
165197	165197	834.638	500-1000	1374.77	1000-1500	602.211	500-1000
171003	171003	834.638	500-1000	1374.77	1000-1500	693.848	500-1000
171009	171009	1184.97	1000-1500	835.424	500-1000	627.224	500-1000
171010	171010	2032.55	>1500	2309.7	>1500	1061.06	1000-1500
171011	171011	2032.55	>1500	2309.7	>1500	1061.06	1000-1500
171012	171012	2175.07	>1500	1825.53	>1500	379.939	<500
171013	171013	898.434	500-1000	920.758	500-1000	609.04	500-1000
171014	171014	1162.97	1000-1500	583.154	500-1000	1197.86	1000-1500
171015	171015	594.253	500-1000	1186.39	1000-1500	1346.73	1000-1500
171016	171016	1948.46	>1500	1924.49	>1500	181.643	<500
171017	171017	1535.98	>1500	2076.11	>1500	828.306	500-1000
171018	171018	630.43	500-1000	1240.51	1000-1500	39.7245	<500
171022	171022	1726.71	>1500	1185.57	1000-1500	1850.14	>1500
171023	171023	2089.13	>1500	2472.26	>1500	414.485	<500
171024	171024	1521.09	>1500	1531.85	>1500	630.043	500-1000
171025	171025	724.738	500-1000	551.491	500-1000	1162.24	1000-1500
171027	171027	3693.66	>1500	2524.6	>1500	336.883	<500
171028	171028	2499.69	>1500	2150.15	>1500	1331.29	1000-1500
171030	171030	1551.35	>1500	670.549	500-1000	842.899	500-1000
171031	171031	1291.67	1000-1500	1285.04	1000-1500	1526.26	>1500
171033	171033	2538.58	>1500	1997.44	>1500	1070.32	1000-1500
171034	171034	1892.16	>1500	2083.95	>1500	1181.03	1000-1500
171038	171038	3274.91	>1500	2041.31	>1500	746.108	500-1000
171040	171040	2157.09	>1500	1738.69	>1500	569.049	500-1000
171041	171041	2171.12	>1500	2448.27	>1500	916.092	500-1000
171042	171042	3613.86	>1500	545.306	500-1000	973.13	500-1000
171044	171044	814.902	500-1000	509.412	500-1000	567.239	500-1000
171049	171049	1789.01	>1500	1765.03	>1500	636.376	500-1000
171051	171051	729.24	500-1000	749.347	500-1000	638.333	500-1000
171053	171053	598.422	500-1000	271.469	<500	1225.97	1000-1500
171055	171055	724.738	500-1000	551.491	500-1000	1162.24	1000-1500
171057	171057	2752.65	>1500	2211.51	>1500	498.824	<500
171059	171059	3876.46	>1500	3478.48	>1500	214.661	<500
171061	171061	2980.74	>1500	1511	>1500	590.6	500-1000
171065	171065	2266.28	>1500	1916.74	>1500	1162.69	1000-1500
171067	171067	874.616	500-1000	182.136	<500	355.073	<500
171069	171069	880.871	500-1000	1374.54	1000-1500	997.111	500-1000
171071	171071	2339.11	>1500	1989.57	>1500	531.493	500-1000
171073	171073	820.452	500-1000	664.834	500-1000	842.899	500-1000
171074	171074	814.902	500-1000	509.412	500-1000	567.239	500-1000
171076	171076	1324.43	1000-1500	1864.56	>1500	443.946	<500
171077	171077	2032.55	>1500	2309.7	>1500	1061.06	1000-1500
171078	171078	1867.02	>1500	1390.01	1000-1500	975.791	500-1000
171079	171079	1726.71	>1500	1185.57	1000-1500	1552.38	>1500
171081	171081	0	<500	692.48	500-1000	1188.76	1000-1500
171082	171082	4073.72	>1500	1768.68	>1500	1094.87	1000-1500
171084	171084	652.776	500-1000	739.452	500-1000	585.981	500-1000
171085	171085	1076.06	1000-1500	496.243	<500	1318.59	1000-1500
171087	171087	2728.96	>1500	3112.09	>1500	3948.12	>1500
171088	171088	5317.47	>1500	1278.64	1000-1500	1438.65	1000-1500
171089	171089	2270.68	>1500	1762.93	>1500	2358.63	>1500
171090	171090	1974.61	>1500	1625.07	>1500	471.742	<500
171101	171101	3220.53	>1500	1722.46	>1500	1758.67	>1500
171119	171119	2908.92	>1500	1113.9	1000-1500	350.69	<500
171120	171120	575.317	500-1000	642.863	500-1000	934.427	500-1000
171132	171132	1096.8	1000-1500	714.517	500-1000	500.805	500-1000
171139	171139	1184.97	1000-1500	835.424	500-1000	627.224	500-1000
171146	171146	630.43	500-1000	1240.51	1000-1500	39.7245	<500
171152	171152	575.317	500-1000	642.863	500-1000	741.956	500-1000
171160	171160	765.503	500-1000	413.982	<500	790.914	500-1000
171164	171164	1106.37	1000-1500	413.894	<500	1140.42	1000-1500
171183	171183	880.871	500-1000	1374.54	1000-1500	997.111	500-1000
171193	171193	2270.68	>1500	1762.93	>1500	463.49	<500
171194	171194	2343.02	>1500	1801.88	>1500	575.807	500-1000
171195	171195	3220.64	>1500	2030.82	>1500	909.549	500-1000
171197	171197	1504.1	>1500	1480.13	1000-1500	711.192	500-1000
171198	171198	3744.99	>1500	2929.47	>1500	650.561	500-1000
173001	173001	3744.99	>1500	2929.47	>1500	721.101	500-1000
173003	173003	1639.9	>1500	1098.76	1000-1500	1397.46	1000-1500
173004	173004	1639.9	>1500	1098.76	1000-1500	1397.46	1000-1500
173006	173006	1551.35	>1500	670.549	500-1000	842.899	500-1000
173007	173007	2171.12	>1500	2448.27	>1500	916.092	500-1000
173009	173009	1506.82	>1500	630.226	500-1000	210.425	<500
173010	173010	1050.97	1000-1500	1073.29	1000-1500	1149.61	1000-1500
173012	173012	1184.97	1000-1500	835.424	500-1000	627.224	500-1000
173014	173014	3334.61	>1500	2136.09	>1500	872.167	500-1000
173015	173015	3316.39	>1500	938.33	500-1000	796.562	500-1000
173016	173016	1106.37	1000-1500	413.894	<500	774.019	500-1000
173017	173017	1535.98	>1500	2076.11	>1500	912.009	500-1000
173018	173018	1236.3	1000-1500	1037.62	1000-1500	849.942	500-1000
173020	173020	1907.41	>1500	2257.88	>1500	504.755	500-1000
173021	173021	1049.26	1000-1500	1538.69	>1500	152.159	<500
173023	173023	1726.71	>1500	1185.57	1000-1500	1552.38	>1500
173024	173024	3660.61	>1500	1198.69	1000-1500	1054.01	1000-1500
173026	173026	1295.74	1000-1500	603.264	500-1000	1275.6	1000-1500
173027	173027	1548.02	>1500	2037.45	>1500	1238.39	1000-1500
173028	173028	2434.42	>1500	1735.9	>1500	569.049	500-1000
173031	173031	1676.86	>1500	1327.32	1000-1500	979.12	500-1000
173032	173032	1676.86	>1500	1327.32	1000-1500	1463.52	1000-1500
173033	173033	1033.28	1000-1500	556.998	500-1000	1278.99	1000-1500
173034	173034	1390.58	1000-1500	1880.01	>1500	400.289	<500
173035	173035	2171.12	>1500	2448.27	>1500	985.252	500-1000
173037	173037	1560.61	>1500	1504.14	>1500	666.711	500-1000
173038	173038	1236.3	1000-1500	1037.62	1000-1500	849.942	500-1000
173039	173039	3193.29	>1500	3576.43	>1500	348.536	<500
173040	173040	814.902	500-1000	509.412	500-1000	567.239	500-1000
173041	173041	1303.71	1000-1500	660.895	500-1000	892.403	500-1000
173042	173042	2339.11	>1500	1989.57	>1500	526.572	500-1000
173043	173043	3123.72	>1500	2302.19	>1500	815.523	500-1000
173045	173045	3123.72	>1500	2302.19	>1500	815.523	500-1000
173046	173046	814.902	500-1000	509.412	500-1000	1410.2	1000-1500
173047	173047	1146.43	1000-1500	323.2	<500	1225.97	1000-1500
173048	173048	1600.52	>1500	1995.43	>1500	1242.27	1000-1500
173049	173049	1151.45	1000-1500	566.586	500-1000	1197.86	1000-1500
173050	173050	1151.45	1000-1500	566.586	500-1000	1197.86	1000-1500
173051	173051	834.638	500-1000	1374.77	1000-1500	1892.14	>1500
173052	173052	575.317	500-1000	642.863	500-1000	741.956	500-1000
173053	173053	1560.61	>1500	1504.14	>1500	512.916	500-1000
173054	173054	1560.61	>1500	1504.14	>1500	512.916	500-1000
173055	173055	724.738	500-1000	551.491	500-1000	1162.24	1000-1500
173056	173056	2435.32	>1500	2712.47	>1500	682.454	500-1000
173057	173057	2270.68	>1500	1762.93	>1500	463.49	<500
173058	173058	1076.06	1000-1500	496.243	<500	1246.38	1000-1500
173059	173059	820.452	500-1000	664.834	500-1000	842.899	500-1000
173060	173060	1551.35	>1500	670.549	500-1000	842.899	500-1000
173061	173061	1869.6	>1500	2308.53	>1500	1061.06	1000-1500
173062	173062	1892.16	>1500	2083.95	>1500	774.882	500-1000
173063	173063	793.492	500-1000	460.016	<500	586.697	500-1000
173064	173064	793.492	500-1000	460.016	<500	586.697	500-1000
173065	173065	803.931	500-1000	890.608	500-1000	411.27	<500
173066	173066	2746.98	>1500	2182.69	>1500	1098.79	1000-1500
173067	173067	2746.98	>1500	2182.69	>1500	1098.79	1000-1500
173068	173068	996.489	500-1000	683.118	500-1000	1456.71	1000-1500
173069	173069	3613.86	>1500	545.306	500-1000	973.13	500-1000
173070	173070	1303.71	1000-1500	660.895	500-1000	1294.25	1000-1500
173071	173071	2171.12	>1500	2448.27	>1500	985.252	500-1000
173072	173072	3446.28	>1500	1489.94	1000-1500	255.289	<500
173073	173073	1162.97	1000-1500	583.154	500-1000	1197.86	1000-1500
173074	173074	2661.81	>1500	1555.2	>1500	292.512	<500
173075	173075	2270.68	>1500	1762.93	>1500	1275.23	1000-1500
173076	173076	2270.68	>1500	1762.93	>1500	1275.23	1000-1500
173077	173077	630.43	500-1000	1240.51	1000-1500	39.7245	<500
173078	173078	2381.32	>1500	2031.78	>1500	1238.39	1000-1500
173079	173079	1096.8	1000-1500	714.517	500-1000	500.805	500-1000
173081	173081	2266.28	>1500	1916.74	>1500	181.643	<500
173082	173082	2266.28	>1500	1916.74	>1500	181.643	<500
173085	173085	3123.72	>1500	2302.19	>1500	815.523	500-1000
173086	173086	2203.3	>1500	1662.16	>1500	352.296	<500
173088	173088	2203.3	>1500	1662.16	>1500	317.883	<500
173089	173089	2270.68	>1500	1762.93	>1500	1275.23	1000-1500
173105	173105	1295.74	1000-1500	603.264	500-1000	1275.6	1000-1500
173144	173144	3460.85	>1500	1788.48	>1500	405.506	<500
173190	173190	1667.71	>1500	1944.86	>1500	917.447	500-1000
173198	173198	3265.86	>1500	1666.31	>1500	970.5	500-1000
175002	175002	3265.86	>1500	1666.31	>1500	970.5	500-1000
175003	175003	2067.87	>1500	1923.57	>1500	181.643	<500
175004	175004	1974.61	>1500	1625.07	>1500	657.208	500-1000
175005	175005	814.902	500-1000	509.412	500-1000	1410.2	1000-1500
175006	175006	765.503	500-1000	413.982	<500	790.914	500-1000
175007	175007	689.324	500-1000	776	500-1000	569.514	500-1000
175008	175008	652.776	500-1000	739.452	500-1000	44.1522	<500
175012	175012	3123.72	>1500	2302.19	>1500	407.103	<500
175013	175013	4720.33	>1500	1969.56	>1500	856.163	500-1000
175016	175016	1535.98	>1500	2076.11	>1500	771.313	500-1000
175017	175017	3602.59	>1500	3197.76	>1500	1178.27	1000-1500
175019	175019	834.638	500-1000	1374.77	1000-1500	811.881	500-1000
175020	175020	834.638	500-1000	1374.77	1000-1500	971.572	500-1000
175023	175023	1951.95	>1500	2441.38	>1500	916.092	500-1000
175024	175024	1951.95	>1500	2441.38	>1500	916.092	500-1000
175026	175026	1151.45	1000-1500	566.586	500-1000	1197.86	1000-1500
175028	175028	3298.63	>1500	576.837	500-1000	1197.86	1000-1500
175030	175030	1466.77	1000-1500	1817.23	>1500	211.432	<500
175032	175032	1892.16	>1500	2083.95	>1500	774.882	500-1000
175033	175033	1892.16	>1500	2083.95	>1500	449.026	<500
175034	175034	1551.35	>1500	670.549	500-1000	842.899	500-1000
175035	175035	1551.35	>1500	670.549	500-1000	842.899	500-1000
175036	175036	2661.81	>1500	1555.2	>1500	292.512	<500
175037	175037	3274.91	>1500	2041.31	>1500	1008.18	1000-1500
175038	175038	3274.91	>1500	2041.31	>1500	1008.18	1000-1500
175040	175040	5031.19	>1500	1534.13	>1500	578.423	500-1000
175041	175041	996.489	500-1000	683.118	500-1000	1456.71	1000-1500
175042	175042	724.738	500-1000	551.491	500-1000	1278.99	1000-1500
175043	175043	724.738	500-1000	551.491	500-1000	1278.99	1000-1500
175044	175044	3967.64	>1500	2472.47	>1500	690.783	500-1000
175045	175045	3967.64	>1500	2472.47	>1500	690.783	500-1000
175046	175046	575.317	500-1000	642.863	500-1000	741.956	500-1000
175047	175047	1146.43	1000-1500	323.2	<500	1225.97	1000-1500
175048	175048	2270.68	>1500	1762.93	>1500	1184.69	1000-1500
175050	175050	2752.65	>1500	2211.51	>1500	29.1601	<500
175051	175051	2270.68	>1500	1762.93	>1500	636.376	500-1000
175053	175053	765.503	500-1000	413.982	<500	790.914	500-1000
175056	175056	4657.49	>1500	1163.91	1000-1500	874.896	500-1000
175062	175062	2980.74	>1500	1511	>1500	590.6	500-1000
175065	175065	786.984	500-1000	993.659	500-1000	481.381	<500
175066	175066	1033.28	1000-1500	556.998	500-1000	1197.86	1000-1500
175067	175067	1162.97	1000-1500	583.154	500-1000	1197.86	1000-1500
175068	175068	1639.9	>1500	1098.76	1000-1500	1397.46	1000-1500
175070	175070	2435.32	>1500	2712.47	>1500	682.454	500-1000
175072	175072	2171.12	>1500	2448.27	>1500	803.035	500-1000
175073	175073	3967.64	>1500	2472.47	>1500	690.783	500-1000
175074	175074	2746.98	>1500	2182.69	>1500	1098.79	1000-1500
175075	175075	3322.18	>1500	599.442	500-1000	1238.4	1000-1500
175077	175077	803.931	500-1000	890.608	500-1000	319.17	<500
175078	175078	803.931	500-1000	890.608	500-1000	319.17	<500
175079	175079	1651.84	>1500	1302.3	1000-1500	851.035	500-1000
175081	175081	1295.74	1000-1500	603.264	500-1000	1275.6	1000-1500
175082	175082	2532.84	>1500	1991.7	>1500	1242.27	1000-1500
175083	175083	575.317	500-1000	642.863	500-1000	741.956	500-1000
175086	175086	1295.74	1000-1500	603.264	500-1000	1275.6	1000-1500
175089	175089	652.776	500-1000	739.452	500-1000	638.333	500-1000
175090	175090	1033.28	1000-1500	556.998	500-1000	1197.86	1000-1500
175114	175114	4907.42	>1500	1335.64	1000-1500	1021.76	1000-1500
175115	175115	6919.35	>1500	1567.63	>1500	519.107	500-1000
175125	175125	575.317	500-1000	642.863	500-1000	741.956	500-1000
175127	175127	1548.02	>1500	2037.45	>1500	1238.39	1000-1500
175163	175163	1323.45	1000-1500	924.324	500-1000	633.448	500-1000
175185	175185	1961.91	>1500	1937.94	>1500	1063.89	1000-1500
175187	175187	4004.18	>1500	918.124	500-1000	330.358	<500
175198	175198	1667.71	>1500	1944.86	>1500	970.867	500-1000
175199	175199	558.963	500-1000	1773.71	>1500	1094.87	1000-1500
181003	181003	558.963	500-1000	1773.71	>1500	389.423	<500
181017	181017	2872.56	>1500	430.462	<500	694.588	500-1000
181020	181020	1279.38	1000-1500	985.66	500-1000	419.334	<500
181022	181022	1331.83	1000-1500	1442.29	1000-1500	1732.93	>1500
181027	181027	14962.8	>1500	1608.54	>1500	471.742	<500
181033	181033	0	<500	1521.16	>1500	253.513	<500
181034	181034	1331.83	1000-1500	1442.29	1000-1500	1732.93	>1500
181035	181035	843.452	500-1000	1533.14	>1500	630.043	500-1000
181042	181042	843.452	500-1000	1533.14	>1500	630.043	500-1000
181043	181043	1756.03	>1500	1388.26	1000-1500	1299.49	1000-1500
181047	181047	1323.79	1000-1500	1434.24	1000-1500	619.247	500-1000
181048	181048	2243.45	>1500	784.201	500-1000	862.302	500-1000
181050	181050	2243.45	>1500	784.201	500-1000	862.302	500-1000
181051	181051	1331.83	1000-1500	1442.29	1000-1500	1732.93	>1500
181054	181054	1331.83	1000-1500	1442.29	1000-1500	1732.93	>1500
181055	181055	1355.49	1000-1500	1465.94	1000-1500	215.251	<500
181056	181056	4272.58	>1500	2732.47	>1500	764.02	500-1000
181060	181060	1305.38	1000-1500	1595.02	>1500	759.674	500-1000
181061	181061	15525.9	>1500	453.595	<500	694.588	500-1000
181063	181063	15525.9	>1500	453.595	<500	586.697	500-1000
181064	181064	4336.62	>1500	2217.52	>1500	414.415	<500
181066	181066	0	<500	1521.16	>1500	253.513	<500
181067	181067	10634.6	>1500	1063.73	1000-1500	1149.61	1000-1500
181077	181077	1703.77	>1500	1196.29	1000-1500	1306.72	1000-1500
181078	181078	1703.77	>1500	1196.29	1000-1500	463.79	<500
181082	181082	1633.66	>1500	669.373	500-1000	842.899	500-1000
181084	181084	6308.11	>1500	4065.1	>1500	955.307	500-1000
181089	181089	1497.18	1000-1500	1830.55	>1500	645.28	500-1000
181108	181108	2448.3	>1500	673.509	500-1000	842.899	500-1000
181114	181114	1704.46	>1500	1272.31	1000-1500	817.903	500-1000
181132	181132	1497.18	1000-1500	1830.55	>1500	645.28	500-1000
181149	181149	0	<500	1521.16	>1500	253.513	<500
181153	181153	6411.8	>1500	1959.63	>1500	559.408	500-1000
181162	181162	5265.77	>1500	3057.68	>1500	633.71	500-1000
181188	181188	1609.28	>1500	1420.07	1000-1500	1477.99	1000-1500
181190	181190	1774.02	>1500	1351.56	1000-1500	1361.15	1000-1500
181194	181194	1757.81	>1500	1142.59	1000-1500	1060.81	1000-1500
181195	181195	1703.77	>1500	1196.29	1000-1500	833.086	500-1000
181199	181199	1757.81	>1500	1142.59	1000-1500	1494.83	1000-1500
183001	183001	1757.81	>1500	1142.59	1000-1500	1494.83	1000-1500
183004	183004	1273.29	1000-1500	1383.75	1000-1500	1513.47	>1500
183005	183005	2958.29	>1500	886.174	500-1000	411.27	<500
183006	183006	843.452	500-1000	1533.14	>1500	630.043	500-1000
183008	183008	1305.38	1000-1500	1595.02	>1500	759.674	500-1000
183010	183010	1305.38	1000-1500	1595.02	>1500	471.742	<500
183011	183011	1704.46	>1500	1272.31	1000-1500	817.903	500-1000
183014	183014	1757.81	>1500	1142.59	1000-1500	1494.83	1000-1500
183015	183015	1757.81	>1500	1142.59	1000-1500	1494.83	1000-1500
183016	183016	1756.03	>1500	1388.26	1000-1500	1299.49	1000-1500
183017	183017	1537.9	>1500	1470.19	1000-1500	405.947	<500
183019	183019	2340.91	>1500	795.349	500-1000	648.956	500-1000
183020	183020	2340.91	>1500	795.349	500-1000	648.956	500-1000
183027	183027	1704.46	>1500	1272.31	1000-1500	1282.92	1000-1500
183030	183030	2202.64	>1500	904.268	500-1000	718.693	500-1000
183033	183033	1757.81	>1500	1142.59	1000-1500	1494.83	1000-1500
183034	183034	1355.49	1000-1500	1465.94	1000-1500	898.833	500-1000
183036	183036	2131.28	>1500	1028.8	1000-1500	1315.58	1000-1500
183038	183038	2131.28	>1500	1028.8	1000-1500	1119.26	1000-1500
183040	183040	18008.3	>1500	4031.18	>1500	1464.88	1000-1500
183041	183041	1323.79	1000-1500	1434.24	1000-1500	1007	1000-1500
183042	183042	1323.79	1000-1500	1434.24	1000-1500	1627.5	>1500
183043	183043	5650.14	>1500	3295.64	>1500	587.166	500-1000
183045	183045	1628.41	>1500	664.116	500-1000	1294.25	1000-1500
183046	183046	1628.41	>1500	664.116	500-1000	842.899	500-1000
183047	183047	1774.02	>1500	1351.56	1000-1500	1361.15	1000-1500
183048	183048	1355.49	1000-1500	1465.94	1000-1500	898.833	500-1000
183051	183051	1537.9	>1500	1470.19	1000-1500	633.344	500-1000
183054	183054	3189.69	>1500	1279.84	1000-1500	1438.65	1000-1500
183055	183055	1323.79	1000-1500	1434.24	1000-1500	1391.44	1000-1500
183056	183056	1538.89	>1500	806.378	500-1000	648.956	500-1000
183058	183058	1863.71	>1500	1036.69	1000-1500	502.49	500-1000
183060	183060	1863.71	>1500	1036.69	1000-1500	502.49	500-1000
183063	183063	1323.79	1000-1500	1434.24	1000-1500	1391.44	1000-1500
183067	183067	843.452	500-1000	1533.14	>1500	630.043	500-1000
183068	183068	3072.13	>1500	1036.53	1000-1500	502.49	500-1000
183078	183078	1992.01	>1500	908.052	500-1000	330.358	<500
183082	183082	1992.01	>1500	908.052	500-1000	330.358	<500
183087	183087	1331.83	1000-1500	1442.29	1000-1500	1732.93	>1500
183089	183089	1331.83	1000-1500	1442.29	1000-1500	744.778	500-1000
183109	183109	1355.49	1000-1500	1465.94	1000-1500	362.466	<500
183118	183118	2792.38	>1500	1127.12	1000-1500	940.11	500-1000
183131	183131	1756.03	>1500	1388.26	1000-1500	1231.93	1000-1500
183132	183132	1704.46	>1500	1272.31	1000-1500	1282.92	1000-1500
183166	183166	1537.9	>1500	1470.19	1000-1500	633.344	500-1000
183169	183169	1497.18	1000-1500	1830.55	>1500	645.28	500-1000
183171	183171	1609.28	>1500	1420.07	1000-1500	1477.99	1000-1500
183174	183174	843.452	500-1000	1533.14	>1500	630.043	500-1000
183177	183177	0	<500	1521.16	>1500	253.513	<500
183186	183186	1863.71	>1500	1036.69	1000-1500	502.49	500-1000
183192	183192	1774.02	>1500	1351.56	1000-1500	1361.15	1000-1500
183195	183195	843.452	500-1000	1533.14	>1500	630.043	500-1000
183199	183199	1802.86	>1500	1299.68	1000-1500	851.035	500-1000
185001	185001	1193.9	1000-1500	688.041	500-1000	891.847	500-1000
185004	185004	1323.79	1000-1500	1434.24	1000-1500	1391.44	1000-1500
185006	185006	1273.29	1000-1500	1383.75	1000-1500	1513.47	>1500
185007	185007	1273.29	1000-1500	1383.75	1000-1500	1513.47	>1500
185008	185008	1193.9	1000-1500	688.041	500-1000	359.737	<500
185012	185012	843.452	500-1000	1533.14	>1500	630.043	500-1000
185014	185014	2387.35	>1500	487.364	<500	953.475	500-1000
185015	185015	1992.01	>1500	908.052	500-1000	330.358	<500
185017	185017	1609.28	>1500	1420.07	1000-1500	1477.99	1000-1500
185019	185019	5845.53	>1500	3208.5	>1500	1415.87	1000-1500
185020	185020	1757.81	>1500	1142.59	1000-1500	1494.83	1000-1500
185021	185021	2666.06	>1500	593.943	500-1000	1564.15	>1500
185023	185023	2666.06	>1500	593.943	500-1000	1564.15	>1500
185024	185024	1273.29	1000-1500	1383.75	1000-1500	1098.15	1000-1500
185025	185025	1273.29	1000-1500	1383.75	1000-1500	1098.15	1000-1500
185026	185026	3154.19	>1500	1082.07	1000-1500	1252.31	1000-1500
185027	185027	3154.19	>1500	1082.07	1000-1500	1252.31	1000-1500
185028	185028	1331.83	1000-1500	1442.29	1000-1500	678.591	500-1000
185029	185029	0	<500	1521.16	>1500	253.513	<500
185030	185030	843.452	500-1000	1533.14	>1500	630.043	500-1000
185035	185035	843.452	500-1000	1533.14	>1500	630.043	500-1000
185036	185036	1331.83	1000-1500	1442.29	1000-1500	340.406	<500
185039	185039	2406.16	>1500	770.434	500-1000	695.006	500-1000
185041	185041	3278.04	>1500	1036.75	1000-1500	502.49	500-1000
185042	185042	1537.9	>1500	1470.19	1000-1500	420.857	<500
185046	185046	6308.11	>1500	4065.1	>1500	955.307	500-1000
185047	185047	1538.89	>1500	806.378	500-1000	648.956	500-1000
185048	185048	1729.21	>1500	1317.41	1000-1500	1227.91	1000-1500
185049	185049	1756.03	>1500	1388.26	1000-1500	975.791	500-1000
185055	185055	2025.33	>1500	1002.32	1000-1500	643.343	500-1000
185058	185058	2025.33	>1500	1002.32	1000-1500	883.127	500-1000
185059	185059	558.963	500-1000	1773.71	>1500	389.423	<500
185060	185060	6095.63	>1500	3166.93	>1500	373.437	<500
185062	185062	1331.83	1000-1500	1442.29	1000-1500	844.304	500-1000
185064	185064	1331.83	1000-1500	1442.29	1000-1500	971.206	500-1000
185066	185066	1537.9	>1500	1470.19	1000-1500	941.901	500-1000
185067	185067	1305.38	1000-1500	1595.02	>1500	471.742	<500
185068	185068	1305.38	1000-1500	1595.02	>1500	471.742	<500
185069	185069	1537.9	>1500	1470.19	1000-1500	533.284	500-1000
185070	185070	1609.28	>1500	1420.07	1000-1500	921.356	500-1000
185074	185074	2739.45	>1500	729.379	500-1000	1067.57	1000-1500
185075	185075	2739.45	>1500	729.379	500-1000	585.981	500-1000
185077	185077	1273.29	1000-1500	1383.75	1000-1500	1098.15	1000-1500
185079	185079	0	<500	1521.16	>1500	528.326	500-1000
185080	185080	2078.65	>1500	1393.9	1000-1500	540.383	500-1000
185113	185113	843.452	500-1000	1533.14	>1500	578.423	500-1000
185116	185116	1609.28	>1500	1420.07	1000-1500	921.356	500-1000
185132	185132	1331.83	1000-1500	1442.29	1000-1500	971.206	500-1000
185133	185133	1757.81	>1500	1142.59	1000-1500	1043.25	1000-1500
185134	185134	1355.49	1000-1500	1465.94	1000-1500	362.466	<500
185137	185137	2398.22	>1500	877.091	500-1000	508.695	500-1000
185150	185150	1331.83	1000-1500	1442.29	1000-1500	416.518	<500
185151	185151	1537.9	>1500	1470.19	1000-1500	654.237	500-1000
185152	185152	1355.49	1000-1500	1465.94	1000-1500	201.211	<500
185161	185161	0	<500	1521.16	>1500	528.326	500-1000
185171	185171	1892.12	>1500	1538.17	>1500	578.423	500-1000
185176	185176	558.963	500-1000	1773.71	>1500	389.423	<500
185197	185197	1052.25	1000-1500	1038.85	1000-1500	849.942	500-1000
191003	191003	1052.25	1000-1500	1038.85	1000-1500	849.942	500-1000
191006	191006	2493.77	>1500	2310.65	>1500	1061.06	1000-1500
191007	191007	4569.43	>1500	1137.17	1000-1500	1060.81	1000-1500
191008	191008	4577.85	>1500	1836.99	>1500	415.005	<500
191020	191020	1203.45	1000-1500	1217.41	1000-1500	2061.19	>1500
191028	191028	2971.56	>1500	1858.39	>1500	575.265	500-1000
191030	191030	3798.1	>1500	1317.5	1000-1500	1227.91	1000-1500
191034	191034	7995.31	>1500	2639.79	>1500	322.453	<500
191039	191039	7995.31	>1500	2639.79	>1500	984.089	500-1000
191041	191041	4160.78	>1500	887.511	500-1000	411.27	<500
191043	191043	3342.85	>1500	687.512	500-1000	431.932	<500
191045	191045	3565.6	>1500	999.105	500-1000	643.343	500-1000
191048	191048	5478.93	>1500	772.889	500-1000	734.757	500-1000
191049	191049	5478.93	>1500	772.889	500-1000	734.757	500-1000
191054	191054	2463.66	>1500	2119.39	>1500	522.663	500-1000
191057	191057	2463.66	>1500	2119.39	>1500	522.663	500-1000
191058	191058	3124.52	>1500	1106.36	1000-1500	2185.54	>1500
191059	191059	1298.79	1000-1500	1312.75	1000-1500	1227.91	1000-1500
191104	191104	1062.61	1000-1500	718.344	500-1000	821.421	500-1000
191121	191121	4869.11	>1500	3396.57	>1500	587.166	500-1000
191122	191122	1958.1	>1500	1632.74	>1500	817.622	500-1000
191136	191136	3428.07	>1500	856.409	500-1000	508.695	500-1000
191138	191138	6943.33	>1500	551.014	500-1000	1162.24	1000-1500
191147	191147	2859.98	>1500	2515.71	>1500	316.031	<500
191153	191153	1477.31	1000-1500	2140.94	>1500	802.6	500-1000
191197	191197	1350.73	1000-1500	1391.22	1000-1500	1201.05	1000-1500
193003	193003	5076.54	>1500	1409.91	1000-1500	858.792	500-1000
193006	193006	3567.17	>1500	2358.25	>1500	827.123	500-1000
193007	193007	2493.77	>1500	2310.65	>1500	1061.06	1000-1500
193012	193012	1203.45	1000-1500	1217.41	1000-1500	2061.19	>1500
193013	193013	2978.52	>1500	890.103	500-1000	411.27	<500
193014	193014	3118.85	>1500	1840.77	>1500	415.005	<500
193016	193016	3118.85	>1500	1840.77	>1500	415.005	<500
193017	193017	2210.71	>1500	1324.95	1000-1500	979.12	500-1000
193018	193018	2493.77	>1500	2310.65	>1500	1061.06	1000-1500
193019	193019	2493.77	>1500	2310.65	>1500	1061.06	1000-1500
193025	193025	1512.58	>1500	1526.54	>1500	528.326	500-1000
193028	193028	5688.56	>1500	846.188	500-1000	834.749	500-1000
193029	193029	1553.13	>1500	1221.63	1000-1500	1220.26	1000-1500
193039	193039	2493.77	>1500	2310.65	>1500	705.745	500-1000
193040	193040	4881.85	>1500	1416.36	1000-1500	858.792	500-1000
193041	193041	4881.85	>1500	1416.36	1000-1500	858.792	500-1000
193049	193049	1931.62	>1500	1798.52	>1500	662.363	500-1000
193055	193055	1931.62	>1500	1798.52	>1500	807.443	500-1000
193057	193057	1203.45	1000-1500	1217.41	1000-1500	2061.19	>1500
193060	193060	1203.45	1000-1500	1217.41	1000-1500	986.846	500-1000
193123	193123	3369.57	>1500	1850.97	>1500	309.105	<500
193131	193131	895.497	500-1000	762.394	500-1000	398.686	<500
193136	193136	2731.56	>1500	2511.63	>1500	1003.11	1000-1500
195002	195002	7783.53	>1500	1029.82	1000-1500	882.276	500-1000
195003	195003	1350.73	1000-1500	1391.22	1000-1500	942.19	500-1000
195009	195009	1350.73	1000-1500	1391.22	1000-1500	942.19	500-1000
195010	195010	3198.21	>1500	2842.59	>1500	1123.1	1000-1500
195013	195013	3198.21	>1500	2842.59	>1500	1092.61	1000-1500
195017	195017	5469.02	>1500	950.251	500-1000	701.089	500-1000
195018	195018	2783.69	>1500	553.929	500-1000	1278.99	1000-1500
195020	195020	1627.64	>1500	1283.37	1000-1500	818.254	500-1000
195021	195021	2731.56	>1500	2511.63	>1500	316.031	<500
195024	195024	1751.76	>1500	1543.48	>1500	152.159	<500
195026	195026	1931.62	>1500	1798.52	>1500	575.807	500-1000
195028	195028	4730.05	>1500	1821.28	>1500	490.873	<500
195032	195032	4730.05	>1500	1821.28	>1500	490.873	<500
195035	195035	2710.51	>1500	2490.58	>1500	279.206	<500
195036	195036	7633.89	>1500	757.982	500-1000	241.449	<500
195038	195038	7633.89	>1500	757.982	500-1000	398.686	<500
195040	195040	5602.56	>1500	773.739	500-1000	650.963	500-1000
195042	195042	2687.27	>1500	1494.7	1000-1500	255.289	<500
195043	195043	6153.6	>1500	1119.18	1000-1500	1798.27	>1500
195044	195044	2634.13	>1500	2289.86	>1500	774.388	500-1000
195048	195048	5489.31	>1500	830.376	500-1000	1008.6	1000-1500
195049	195049	4402.28	>1500	1527.36	>1500	528.326	500-1000
195052	195052	8995.85	>1500	1452.06	1000-1500	785.465	500-1000
195054	195054	8995.85	>1500	1452.06	1000-1500	395.204	<500
195055	195055	5688.56	>1500	846.188	500-1000	834.749	500-1000
195056	195056	5688.56	>1500	846.188	500-1000	834.749	500-1000
195057	195057	4569.43	>1500	1137.17	1000-1500	1060.81	1000-1500
195058	195058	4476.9	>1500	1588.89	>1500	1146.57	1000-1500
195108	195108	1203.45	1000-1500	1217.41	1000-1500	986.846	500-1000
195112	195112	1477.31	1000-1500	2140.94	>1500	1326.04	1000-1500
195147	195147	5551.75	>1500	1095.77	1000-1500	1081.99	1000-1500
195160	195160	612.812	500-1000	1817.56	>1500	518.204	500-1000
201004	201004	612.812	500-1000	1817.56	>1500	518.204	500-1000
201005	201005	2618.26	>1500	1251.22	1000-1500	476.792	<500
201007	201007	1006.77	1000-1500	1887.68	>1500	1938.15	>1500
201008	201008	546.514	500-1000	1643.74	>1500	1150.35	1000-1500
201009	201009	546.514	500-1000	1643.74	>1500	1390.19	1000-1500
201010	201010	1448.56	1000-1500	2107.06	>1500	327.526	<500
201012	201012	1006.77	1000-1500	1887.68	>1500	393.844	<500
201013	201013	1714.13	>1500	2323.85	>1500	705.745	500-1000
201015	201015	650.286	500-1000	2013.88	>1500	567.117	500-1000
201016	201016	0	<500	2190.02	>1500	674.309	500-1000
201023	201023	1436.64	1000-1500	1720.26	>1500	1327.85	1000-1500
201024	201024	1006.77	1000-1500	1887.68	>1500	972.52	500-1000
201025	201025	3189.94	>1500	1472.26	1000-1500	711.192	500-1000
201026	201026	956.822	500-1000	1233.2	1000-1500	402.866	<500
201028	201028	838.546	500-1000	1869.88	>1500	443.946	<500
201030	201030	1843.88	>1500	2316.74	>1500	705.745	500-1000
201031	201031	3324.77	>1500	1297.82	1000-1500	1271.78	1000-1500
201032	201032	1087.81	1000-1500	1990.87	>1500	639.161	500-1000
201036	201036	1087.81	1000-1500	1990.87	>1500	769.552	500-1000
201037	201037	840.848	500-1000	1754.26	>1500	1518.05	>1500
201038	201038	1672.63	>1500	1664.57	>1500	257.448	<500
201040	201040	951.098	500-1000	2063.49	>1500	431.142	<500
201042	201042	1468.2	1000-1500	1709.43	>1500	1156.55	1000-1500
201045	201045	840.848	500-1000	1754.26	>1500	1120.04	1000-1500
201051	201051	840.848	500-1000	1754.26	>1500	1120.04	1000-1500
201054	201054	2342.36	>1500	943.719	500-1000	559.134	500-1000
201055	201055	2080.39	>1500	1208.64	1000-1500	1296.61	1000-1500
201058	201058	1097.98	1000-1500	2001.9	>1500	899.542	500-1000
201059	201059	612.812	500-1000	1817.56	>1500	217.869	<500
201063	201063	2083.94	>1500	1095.01	1000-1500	1058.65	1000-1500
201064	201064	2083.94	>1500	1095.01	1000-1500	1137.05	1000-1500
201065	201065	650.286	500-1000	2013.88	>1500	567.117	500-1000
201066	201066	0	<500	2190.02	>1500	423.383	<500
201067	201067	1672.63	>1500	1664.57	>1500	312.994	<500
201068	201068	1437.82	1000-1500	856.096	500-1000	834.749	500-1000
201069	201069	956.822	500-1000	1233.2	1000-1500	862.336	500-1000
201071	201071	1718.18	>1500	1545.63	>1500	152.159	<500
201072	201072	1468.2	1000-1500	1709.43	>1500	1821.64	>1500
201075	201075	1006.77	1000-1500	1887.68	>1500	500.075	500-1000
201078	201078	1006.77	1000-1500	1887.68	>1500	1187.73	1000-1500
201079	201079	1097.98	1000-1500	2001.9	>1500	899.542	500-1000
201080	201080	1153.94	1000-1500	1484.31	1000-1500	23.7807	<500
201081	201081	1181.67	1000-1500	2071.13	>1500	770.226	500-1000
201082	201082	951.098	500-1000	2063.49	>1500	439.712	<500
201083	201083	2377.52	>1500	1574.51	>1500	463.936	<500
201084	201084	515.579	500-1000	1973.29	>1500	1428.4	1000-1500
201085	201085	838.546	500-1000	1869.88	>1500	443.946	<500
201086	201086	953.192	500-1000	1880.52	>1500	356.955	<500
201088	201088	4992.01	>1500	1242.86	1000-1500	862.375	500-1000
201101	201101	650.286	500-1000	2013.88	>1500	37.7181	<500
201117	201117	612.812	500-1000	1817.56	>1500	670.062	500-1000
201118	201118	1181.67	1000-1500	2071.13	>1500	828.306	500-1000
201121	201121	8478.32	>1500	1855.97	>1500	575.265	500-1000
201129	201129	951.098	500-1000	2063.49	>1500	322.705	<500
201139	201139	1087.81	1000-1500	1990.87	>1500	769.552	500-1000
201147	201147	795.077	500-1000	1510.34	>1500	383.702	<500
201149	201149	953.192	500-1000	1880.52	>1500	356.955	<500
201161	201161	953.192	500-1000	1880.52	>1500	356.955	<500
201170	201170	2085	>1500	2274.72	>1500	593.408	500-1000
201198	201198	1072.27	1000-1500	1631.03	>1500	300.922	<500
202102	202102	2377.52	>1500	1574.51	>1500	463.936	<500
202103	202103	1072.27	1000-1500	1631.03	>1500	897.373	500-1000
202104	202104	2465.61	>1500	904.613	500-1000	718.693	500-1000
202105	202105	1072.27	1000-1500	1631.03	>1500	526.358	500-1000
202107	202107	2085	>1500	2274.72	>1500	774.388	500-1000
202108	202108	0	<500	2190.02	>1500	336.853	<500
202111	202111	2377.52	>1500	1574.51	>1500	463.936	<500
202114	202114	1087.81	1000-1500	1990.87	>1500	769.552	500-1000
202116	202116	546.514	500-1000	1643.74	>1500	1501.9	>1500
202117	202117	1097.98	1000-1500	2001.9	>1500	1430.6	1000-1500
202120	202120	1998.95	>1500	1575.84	>1500	181.613	<500
202121	202121	0	<500	2190.02	>1500	336.853	<500
202125	202125	546.514	500-1000	1643.74	>1500	1501.9	>1500
202128	202128	1072.27	1000-1500	1631.03	>1500	652.097	500-1000
202129	202129	1072.27	1000-1500	1631.03	>1500	1136.85	1000-1500
202135	202135	1087.81	1000-1500	1990.87	>1500	941.003	500-1000
202136	202136	4681.57	>1500	1297.53	1000-1500	916.157	500-1000
202137	202137	1198.72	1000-1500	1815.59	>1500	1287.4	1000-1500
202138	202138	1714.13	>1500	2323.85	>1500	705.745	500-1000
202140	202140	1777.91	>1500	2491.53	>1500	480.958	<500
202141	202141	951.098	500-1000	2063.49	>1500	322.705	<500
202142	202142	1189.77	1000-1500	1767.17	>1500	636.376	500-1000
202143	202143	953.192	500-1000	1880.52	>1500	356.955	<500
202144	202144	1072.27	1000-1500	1631.03	>1500	594.59	500-1000
202145	202145	612.812	500-1000	1817.56	>1500	670.062	500-1000
202147	202147	1097.98	1000-1500	2001.9	>1500	1057.23	1000-1500
202148	202148	0	<500	2190.02	>1500	604.081	500-1000
202154	202154	2377.52	>1500	1574.51	>1500	463.936	<500
202160	202160	2655.25	>1500	1601.04	>1500	471.742	<500
202163	202163	515.579	500-1000	1973.29	>1500	822.877	500-1000
202166	202166	2342.36	>1500	943.719	500-1000	559.134	500-1000
202169	202169	2355.25	>1500	637.564	500-1000	210.425	<500
202171	202171	0	<500	2190.02	>1500	604.081	500-1000
202173	202173	956.822	500-1000	1233.2	1000-1500	862.336	500-1000
202177	202177	1087.81	1000-1500	1990.87	>1500	420.62	<500
202179	202179	840.848	500-1000	1754.26	>1500	1065.24	1000-1500
202180	202180	1097.98	1000-1500	2001.9	>1500	763.096	500-1000
202181	202181	1436.64	1000-1500	1720.26	>1500	2012.55	>1500
202186	202186	546.514	500-1000	1643.74	>1500	553.001	500-1000
202189	202189	4664.42	>1500	1251.61	1000-1500	721.851	500-1000
203002	203002	4664.42	>1500	1251.61	1000-1500	721.851	500-1000
203003	203003	1181.67	1000-1500	2071.13	>1500	828.306	500-1000
203004	203004	2048.44	>1500	1222.2	1000-1500	703.059	500-1000
203006	203006	515.579	500-1000	1973.29	>1500	822.877	500-1000
203007	203007	515.579	500-1000	1973.29	>1500	1149.69	1000-1500
203009	203009	1189.77	1000-1500	1767.17	>1500	636.376	500-1000
203010	203010	1189.77	1000-1500	1767.17	>1500	636.376	500-1000
203011	203011	951.098	500-1000	2063.49	>1500	966.766	500-1000
203012	203012	2944.06	>1500	1881.33	>1500	370.685	<500
203015	203015	546.514	500-1000	1643.74	>1500	1233.59	1000-1500
203016	203016	2377.52	>1500	1574.51	>1500	463.936	<500
203018	203018	2377.52	>1500	1574.51	>1500	463.936	<500
203019	203019	2377.52	>1500	1574.51	>1500	463.936	<500
203021	203021	2377.52	>1500	1574.51	>1500	463.936	<500
203023	203023	838.546	500-1000	1869.88	>1500	443.946	<500
203024	203024	7071.07	>1500	2709.06	>1500	329.579	<500
203025	203025	1436.64	1000-1500	1720.26	>1500	1871.81	>1500
203028	203028	1998.95	>1500	1575.84	>1500	181.613	<500
203030	203030	612.812	500-1000	1817.56	>1500	670.062	500-1000
203031	203031	2058.16	>1500	1452.03	1000-1500	611.793	500-1000
203033	203033	6738.49	>1500	2134.48	>1500	40.9028	<500
203034	203034	838.546	500-1000	1869.88	>1500	443.946	<500
203035	203035	546.514	500-1000	1643.74	>1500	1233.59	1000-1500
203037	203037	1403.61	1000-1500	1623.36	>1500	471.742	<500
203041	203041	650.286	500-1000	2013.88	>1500	650.579	500-1000
203045	203045	1006.77	1000-1500	1887.68	>1500	1187.73	1000-1500
203047	203047	2377.52	>1500	1574.51	>1500	463.936	<500
203049	203049	2377.52	>1500	1574.51	>1500	463.936	<500
203051	203051	1592.94	>1500	1812.69	>1500	1539.95	>1500
203052	203052	953.192	500-1000	1880.52	>1500	616.98	500-1000
203056	203056	795.077	500-1000	1510.34	>1500	319.159	<500
203057	203057	1592.94	>1500	1812.69	>1500	1539.95	>1500
203059	203059	1592.94	>1500	1812.69	>1500	1539.95	>1500
203060	203060	2058.16	>1500	1452.03	1000-1500	611.793	500-1000
203061	203061	2066.25	>1500	1747.33	>1500	1708.2	>1500
203062	203062	515.579	500-1000	1973.29	>1500	1406.5	1000-1500
203063	203063	0	<500	2190.02	>1500	604.081	500-1000
203065	203065	1631.82	>1500	2241.55	>1500	1007.98	1000-1500
203069	203069	650.286	500-1000	2013.88	>1500	1111.95	1000-1500
203070	203070	650.286	500-1000	2013.88	>1500	642.241	500-1000
203071	203071	1153.94	1000-1500	1484.31	1000-1500	23.7807	<500
203073	203073	1153.94	1000-1500	1484.31	1000-1500	23.7807	<500
203074	203074	4093.45	>1500	173.096	<500	1974.3	>1500
203076	203076	4093.45	>1500	173.096	<500	605.44	500-1000
203079	203079	1585.78	>1500	1805.53	>1500	1052.36	1000-1500
203085	203085	1585.78	>1500	1805.53	>1500	1052.36	1000-1500
203087	203087	7871.21	>1500	2216.03	>1500	414.415	<500
203108	203108	953.192	500-1000	1880.52	>1500	740	500-1000
203113	203113	1670.26	>1500	790.427	500-1000	897.519	500-1000
203122	203122	1087.81	1000-1500	1990.87	>1500	1496.84	1000-1500
203127	203127	1087.81	1000-1500	1990.87	>1500	1502.43	>1500
203129	203129	1072.27	1000-1500	1631.03	>1500	1080.05	1000-1500
203136	203136	1076.68	1000-1500	1686.4	>1500	201.294	<500
203139	203139	1198.72	1000-1500	1815.59	>1500	1287.4	1000-1500
203143	203143	1006.77	1000-1500	1887.68	>1500	666.835	500-1000
203144	203144	840.848	500-1000	1754.26	>1500	873.75	500-1000
203166	203166	1097.98	1000-1500	2001.9	>1500	886.809	500-1000
203172	203172	1006.77	1000-1500	1887.68	>1500	666.835	500-1000
203178	203178	1436.64	1000-1500	1720.26	>1500	2860.99	>1500
203184	203184	650.286	500-1000	2013.88	>1500	642.241	500-1000
203188	203188	1097.98	1000-1500	2001.9	>1500	1018.04	1000-1500
203197	203197	953.192	500-1000	1880.52	>1500	314.827	<500
203198	203198	546.514	500-1000	1643.74	>1500	559.219	500-1000
204102	204102	1846.08	>1500	1020.47	1000-1500	1203.51	1000-1500
204104	204104	612.812	500-1000	1817.56	>1500	670.062	500-1000
204106	204106	1436.64	1000-1500	1720.26	>1500	2299.14	>1500
204107	204107	650.286	500-1000	2013.88	>1500	642.241	500-1000
204109	204109	1087.81	1000-1500	1990.87	>1500	1377.81	1000-1500
204110	204110	612.812	500-1000	1817.56	>1500	670.062	500-1000
204116	204116	515.579	500-1000	1973.29	>1500	1023.92	1000-1500
204120	204120	5217.47	>1500	1185.44	1000-1500	1850.14	>1500
204127	204127	953.192	500-1000	1880.52	>1500	314.827	<500
204129	204129	650.286	500-1000	2013.88	>1500	642.241	500-1000
204139	204139	1076.68	1000-1500	1686.4	>1500	1084.08	1000-1500
204141	204141	953.192	500-1000	1880.52	>1500	95.8036	<500
204143	204143	2506.84	>1500	1440.93	1000-1500	1732.93	>1500
204147	204147	612.812	500-1000	1817.56	>1500	670.062	500-1000
204149	204149	2655.25	>1500	1601.04	>1500	471.742	<500
204150	204150	1468.2	1000-1500	1709.43	>1500	1821.64	>1500
204153	204153	795.077	500-1000	1510.34	>1500	319.159	<500
204154	204154	1436.64	1000-1500	1720.26	>1500	2411.44	>1500
204155	204155	515.579	500-1000	1973.29	>1500	751.502	500-1000
204156	204156	838.546	500-1000	1869.88	>1500	1097.42	1000-1500
204159	204159	1189.77	1000-1500	1767.17	>1500	591.523	500-1000
204160	204160	951.098	500-1000	2063.49	>1500	966.766	500-1000
204161	204161	1087.81	1000-1500	1990.87	>1500	1025.35	1000-1500
204162	204162	1846.08	>1500	1020.47	1000-1500	1203.51	1000-1500
204163	204163	3324.77	>1500	1297.82	1000-1500	851.035	500-1000
204164	204164	2618.26	>1500	1251.22	1000-1500	680.211	500-1000
204166	204166	1076.68	1000-1500	1686.4	>1500	1388.68	1000-1500
204167	204167	2766.84	>1500	1306.26	1000-1500	851.035	500-1000
204168	204168	2085	>1500	2274.72	>1500	774.388	500-1000
204171	204171	1592.94	>1500	1812.69	>1500	1287.4	1000-1500
204172	204172	838.546	500-1000	1869.88	>1500	1097.42	1000-1500
204175	204175	1468.2	1000-1500	1709.43	>1500	902.836	500-1000
204176	204176	1097.98	1000-1500	2001.9	>1500	862.254	500-1000
204177	204177	1714.13	>1500	2323.85	>1500	705.745	500-1000
204184	204184	1097.98	1000-1500	2001.9	>1500	862.254	500-1000
204189	204189	6009.77	>1500	1189.48	1000-1500	1346.73	1000-1500
204190	204190	1436.64	1000-1500	1720.26	>1500	1643.63	>1500
205001	205001	1437.82	1000-1500	856.096	500-1000	508.695	500-1000
205004	205004	1437.82	1000-1500	856.096	500-1000	508.695	500-1000
205006	205006	1436.64	1000-1500	1720.26	>1500	2216.61	>1500
205008	205008	1421.33	1000-1500	1111.67	1000-1500	416.365	<500
205009	205009	1153.94	1000-1500	1484.31	1000-1500	406.856	<500
205011	205011	1097.98	1000-1500	2001.9	>1500	1125.62	1000-1500
205015	205015	1097.98	1000-1500	2001.9	>1500	1125.62	1000-1500
205017	205017	546.514	500-1000	1643.74	>1500	559.219	500-1000
205019	205019	2313.92	>1500	1375.12	1000-1500	505.276	500-1000
205023	205023	2313.92	>1500	1375.12	1000-1500	899.619	500-1000
205024	205024	1097.98	1000-1500	2001.9	>1500	1125.62	1000-1500
205033	205033	2744.53	>1500	1638.55	>1500	975.6	500-1000
205038	205038	650.286	500-1000	2013.88	>1500	1030.08	1000-1500
205039	205039	650.286	500-1000	2013.88	>1500	528.62	500-1000
205042	205042	1714.13	>1500	2323.85	>1500	705.745	500-1000
205043	205043	2388.15	>1500	1555.35	>1500	519.107	500-1000
205044	205044	1956.41	>1500	1605.66	>1500	471.742	<500
205045	205045	2506.84	>1500	1440.93	1000-1500	1732.93	>1500
205048	205048	1153.94	1000-1500	1484.31	1000-1500	406.856	<500
205052	205052	1087.81	1000-1500	1990.87	>1500	1361.04	1000-1500
205056	205056	1087.81	1000-1500	1990.87	>1500	1361.04	1000-1500
205059	205059	838.546	500-1000	1869.88	>1500	480.541	<500
205062	205062	1818.09	>1500	1760.95	>1500	1180.99	1000-1500
205063	205063	1818.09	>1500	1760.95	>1500	2358.63	>1500
205065	205065	2023.58	>1500	2073.42	>1500	828.306	500-1000
205067	205067	951.098	500-1000	2063.49	>1500	993.91	500-1000
205068	205068	2388.15	>1500	1555.35	>1500	519.107	500-1000
205071	205071	840.848	500-1000	1754.26	>1500	1114.28	1000-1500
205072	205072	1097.98	1000-1500	2001.9	>1500	806.385	500-1000
205074	205074	1448.56	1000-1500	2107.06	>1500	419.017	<500
205075	205075	1421.33	1000-1500	1111.67	1000-1500	350.69	<500
205077	205077	1072.27	1000-1500	1631.03	>1500	1080.05	1000-1500
205078	205078	0	<500	2190.02	>1500	155.337	<500
205083	205083	1998.95	>1500	1575.84	>1500	181.613	<500
205084	205084	1998.95	>1500	1575.84	>1500	525.113	500-1000
205085	205085	1087.81	1000-1500	1990.87	>1500	1361.04	1000-1500
205086	205086	1198.72	1000-1500	1815.59	>1500	211.432	<500
205087	205087	612.812	500-1000	1817.56	>1500	490.873	<500
205088	205088	2313.92	>1500	1375.12	1000-1500	1138.09	1000-1500
205113	205113	1468.2	1000-1500	1709.43	>1500	902.836	500-1000
205131	205131	3007.3	>1500	1953.09	>1500	585.001	500-1000
205141	205141	795.077	500-1000	1510.34	>1500	356.047	<500
205154	205154	2377.52	>1500	1574.51	>1500	181.613	<500
205158	205158	1198.72	1000-1500	1815.59	>1500	211.432	<500
205161	205161	956.822	500-1000	1233.2	1000-1500	2031.09	>1500
205192	205192	1718.18	>1500	1545.63	>1500	152.159	<500
205193	205193	1076.68	1000-1500	1686.4	>1500	1089.53	1000-1500
205195	205195	953.192	500-1000	1880.52	>1500	95.8036	<500
205198	205198	813.605	500-1000	1051.16	1000-1500	798.196	500-1000
211005	211005	813.605	500-1000	1051.16	1000-1500	798.196	500-1000
211006	211006	0	<500	787.503	500-1000	566.014	500-1000
211009	211009	0	<500	787.503	500-1000	969.342	500-1000
211010	211010	302.33	<500	663.509	500-1000	1294.25	1000-1500
211012	211012	375.536	<500	1027.83	1000-1500	1199.73	1000-1500
211014	211014	836.687	500-1000	1257.59	1000-1500	315.284	<500
211017	211017	1163.22	1000-1500	1577.93	>1500	525.113	500-1000
211021	211021	368.067	<500	537.009	500-1000	1049.16	1000-1500
211022	211022	788.939	500-1000	979.457	500-1000	707.397	500-1000
211023	211023	624.929	500-1000	340.653	<500	1225.97	1000-1500
211025	211025	1238.06	1000-1500	707.08	500-1000	977.625	500-1000
211026	211026	436.748	<500	958.056	500-1000	973.732	500-1000
211027	211027	436.748	<500	958.056	500-1000	973.732	500-1000
211031	211031	538.172	500-1000	1053.5	1000-1500	798.196	500-1000
211035	211035	752.798	500-1000	943.316	500-1000	1968.31	>1500
211036	211036	624.929	500-1000	340.653	<500	1225.97	1000-1500
211038	211038	624.929	500-1000	340.653	<500	1225.97	1000-1500
211039	211039	306.085	<500	860.203	500-1000	508.695	500-1000
211040	211040	306.085	<500	860.203	500-1000	508.695	500-1000
211045	211045	534.475	500-1000	724.993	500-1000	1059.26	1000-1500
211056	211056	545.558	500-1000	599.731	500-1000	1238.4	1000-1500
211057	211057	545.558	500-1000	599.731	500-1000	1238.4	1000-1500
211058	211058	732.95	500-1000	1248.28	1000-1500	914.054	500-1000
211062	211062	1908.99	>1500	1510.29	>1500	701.813	500-1000
211063	211063	732.95	500-1000	1248.28	1000-1500	863.791	500-1000
211065	211065	624.929	500-1000	340.653	<500	1225.97	1000-1500
211067	211067	624.929	500-1000	340.653	<500	1114.4	1000-1500
211072	211072	1126.35	1000-1500	1363.91	1000-1500	942.096	500-1000
211074	211074	538.172	500-1000	1053.5	1000-1500	151.571	<500
211075	211075	994.598	500-1000	1409.3	1000-1500	858.792	500-1000
211077	211077	1056.33	1000-1500	1032.47	1000-1500	882.276	500-1000
211082	211082	2814.99	>1500	1351.5	1000-1500	931.838	500-1000
211085	211085	316.408	<500	776.154	500-1000	569.514	500-1000
211086	211086	1218.6	1000-1500	946.458	500-1000	1502.47	>1500
211089	211089	1218.6	1000-1500	946.458	500-1000	686.24	500-1000
211103	211103	368.067	<500	537.009	500-1000	973.13	500-1000
211107	211107	699.084	500-1000	1270.44	1000-1500	946.063	500-1000
211116	211116	946.053	500-1000	1054.45	1000-1500	151.571	<500
211168	211168	786.396	500-1000	1438.69	1000-1500	1391.44	1000-1500
211173	211173	375.536	<500	1027.83	1000-1500	1199.73	1000-1500
211178	211178	375.536	<500	1027.83	1000-1500	1199.73	1000-1500
211183	211183	788.231	500-1000	1202.93	1000-1500	1382.1	1000-1500
211187	211187	1036.25	1000-1500	764.112	500-1000	398.686	<500
211188	211188	2955.26	>1500	1854.96	>1500	575.265	500-1000
212105	212105	4180.59	>1500	2090.85	>1500	501.836	500-1000
212106	212106	973.277	500-1000	1538.49	>1500	578.423	500-1000
212107	212107	0	<500	787.503	500-1000	969.342	500-1000
212112	212112	2322.9	>1500	330.314	<500	1225.97	1000-1500
212113	212113	6777.24	>1500	830.765	500-1000	1008.6	1000-1500
212114	212114	655.805	500-1000	249.272	<500	1225.97	1000-1500
212116	212116	302.33	<500	663.509	500-1000	1294.25	1000-1500
212118	212118	1597.52	>1500	808.376	500-1000	1008.6	1000-1500
212120	212120	0	<500	787.503	500-1000	969.342	500-1000
212121	212121	0	<500	787.503	500-1000	969.342	500-1000
212130	212130	187.444	<500	775.13	500-1000	816.025	500-1000
212131	212131	1104.6	1000-1500	937.381	500-1000	952.767	500-1000
212137	212137	1329.46	1000-1500	1047.91	1000-1500	351.672	<500
212142	212142	1597.52	>1500	808.376	500-1000	1008.6	1000-1500
212143	212143	1104.6	1000-1500	937.381	500-1000	952.767	500-1000
212155	212155	624.929	500-1000	340.653	<500	568.862	500-1000
212157	212157	368.067	<500	537.009	500-1000	973.13	500-1000
212159	212159	368.067	<500	537.009	500-1000	973.13	500-1000
212160	212160	1104.6	1000-1500	937.381	500-1000	952.767	500-1000
212163	212163	0	<500	787.503	500-1000	868.666	500-1000
212164	212164	375.536	<500	1027.83	1000-1500	1199.73	1000-1500
212165	212165	545.558	500-1000	599.731	500-1000	1238.4	1000-1500
212166	212166	1104.6	1000-1500	937.381	500-1000	1156.56	1000-1500
212169	212169	976.538	500-1000	1054.59	1000-1500	151.571	<500
212170	212170	503.31	500-1000	448.359	<500	694.588	500-1000
212176	212176	0	<500	787.503	500-1000	868.666	500-1000
212177	212177	801.306	500-1000	1390.56	1000-1500	1201.05	1000-1500
213005	213005	624.929	500-1000	340.653	<500	1026.58	1000-1500
213006	213006	624.929	500-1000	340.653	<500	1026.58	1000-1500
213008	213008	1417.13	1000-1500	1840.4	>1500	415.005	<500
213009	213009	1126.35	1000-1500	1363.91	1000-1500	997.111	500-1000
213010	213010	933.213	500-1000	203.417	<500	355.073	<500
213011	213011	933.213	500-1000	203.417	<500	385.987	<500
213012	213012	187.444	<500	775.13	500-1000	1003.01	1000-1500
213013	213013	764.314	500-1000	1285.62	1000-1500	1526.26	>1500
213016	213016	6152.57	>1500	623.443	500-1000	210.425	<500
213021	213021	372.493	<500	893.801	500-1000	718.693	500-1000
213022	213022	372.493	<500	893.801	500-1000	718.693	500-1000
213024	213024	302.33	<500	663.509	500-1000	1294.25	1000-1500
213025	213025	368.067	<500	537.009	500-1000	973.13	500-1000
213026	213026	6046.84	>1500	1391.11	1000-1500	1201.05	1000-1500
213027	213027	3469.59	>1500	597.105	500-1000	1564.15	>1500
213030	213030	1908.99	>1500	1510.29	>1500	701.813	500-1000
213032	213032	1908.99	>1500	1510.29	>1500	383.702	<500
213033	213033	1503.03	>1500	540.789	500-1000	973.13	500-1000
213036	213036	802.767	500-1000	854.395	500-1000	834.749	500-1000
213037	213037	375.536	<500	1027.83	1000-1500	1199.73	1000-1500
213041	213041	1605.49	>1500	1333.35	1000-1500	1795.25	>1500
213043	213043	316.408	<500	776.154	500-1000	239.238	<500
213044	213044	538.172	500-1000	1053.5	1000-1500	151.571	<500
213047	213047	797.482	500-1000	635.615	500-1000	210.425	<500
213051	213051	1597.52	>1500	808.376	500-1000	1008.6	1000-1500
213053	213053	651.2	500-1000	888.754	500-1000	411.27	<500
213054	213054	624.929	500-1000	340.653	<500	1026.58	1000-1500
213056	213056	624.929	500-1000	340.653	<500	892.458	500-1000
213057	213057	624.929	500-1000	340.653	<500	892.458	500-1000
213058	213058	503.31	500-1000	448.359	<500	694.588	500-1000
213059	213059	1784.09	>1500	775.559	500-1000	935.53	500-1000
213061	213061	1784.09	>1500	775.559	500-1000	569.514	500-1000
213062	213062	375.536	<500	1027.83	1000-1500	1199.73	1000-1500
213064	213064	375.536	<500	1027.83	1000-1500	674.01	500-1000
213066	213066	302.33	<500	663.509	500-1000	1294.25	1000-1500
213067	213067	375.536	<500	1027.83	1000-1500	1900.48	>1500
213068	213068	375.536	<500	1027.83	1000-1500	3191.14	>1500
213070	213070	0	<500	787.503	500-1000	868.666	500-1000
213073	213073	0	<500	787.503	500-1000	902.376	500-1000
213172	213172	2479.63	>1500	1158.44	1000-1500	1394.85	1000-1500
213196	213196	306.085	<500	860.203	500-1000	508.695	500-1000
213197	213197	503.31	500-1000	448.359	<500	694.588	500-1000
213198	213198	187.444	<500	775.13	500-1000	662.864	500-1000
213199	213199	651.2	500-1000	888.754	500-1000	411.27	<500
214006	214006	651.2	500-1000	888.754	500-1000	411.27	<500
214007	214007	302.33	<500	663.509	500-1000	1294.25	1000-1500
214009	214009	306.085	<500	860.203	500-1000	508.695	500-1000
214012	214012	740.485	500-1000	931.002	500-1000	1498.17	1000-1500
214015	214015	545.558	500-1000	599.731	500-1000	1420.14	1000-1500
214016	214016	545.558	500-1000	599.731	500-1000	1420.14	1000-1500
214120	214120	0	<500	787.503	500-1000	902.376	500-1000
214122	214122	302.33	<500	663.509	500-1000	1294.25	1000-1500
214124	214124	802.767	500-1000	854.395	500-1000	834.749	500-1000
214126	214126	699.084	500-1000	1270.44	1000-1500	1612.35	>1500
214127	214127	783.587	500-1000	1116.17	1000-1500	350.69	<500
214128	214128	368.067	<500	537.009	500-1000	973.13	500-1000
214133	214133	624.929	500-1000	340.653	<500	892.458	500-1000
214134	214134	2078.61	>1500	1477.15	1000-1500	711.192	500-1000
214138	214138	783.587	500-1000	1116.17	1000-1500	350.69	<500
214140	214140	154.953	<500	807.25	500-1000	648.956	500-1000
214142	214142	154.953	<500	807.25	500-1000	648.956	500-1000
214147	214147	836.687	500-1000	1257.59	1000-1500	490.727	<500
214151	214151	788.939	500-1000	979.457	500-1000	707.397	500-1000
214158	214158	1238.06	1000-1500	707.08	500-1000	977.625	500-1000
214159	214159	1646.17	>1500	1158.2	1000-1500	1324.82	1000-1500
214160	214160	732.95	500-1000	1248.28	1000-1500	863.791	500-1000
214165	214165	534.475	500-1000	724.993	500-1000	1059.26	1000-1500
215004	215004	534.475	500-1000	724.993	500-1000	1059.26	1000-1500
215005	215005	4838.48	>1500	1901.05	>1500	666.835	500-1000
215009	215009	1292.69	1000-1500	772.261	500-1000	734.757	500-1000
215011	215011	9945.23	>1500	699.607	500-1000	948.863	500-1000
215012	215012	1597.52	>1500	808.376	500-1000	1008.6	1000-1500
215014	215014	0	<500	787.503	500-1000	902.376	500-1000
215015	215015	0	<500	787.503	500-1000	902.376	500-1000
215016	215016	624.929	500-1000	340.653	<500	892.458	500-1000
215017	215017	316.408	<500	776.154	500-1000	920.514	500-1000
215019	215019	1056.33	1000-1500	1032.47	1000-1500	882.276	500-1000
215020	215020	752.798	500-1000	943.316	500-1000	824.203	500-1000
215021	215021	752.798	500-1000	943.316	500-1000	1067.76	1000-1500
215022	215022	0	<500	787.503	500-1000	902.376	500-1000
215023	215023	503.31	500-1000	448.359	<500	694.588	500-1000
215025	215025	4069.78	>1500	1871.16	>1500	480.541	<500
215026	215026	4069.78	>1500	1871.16	>1500	480.541	<500
215028	215028	154.953	<500	807.25	500-1000	648.956	500-1000
215031	215031	154.953	<500	807.25	500-1000	875.176	500-1000
215033	215033	0	<500	787.503	500-1000	902.376	500-1000
215035	215035	0	<500	787.503	500-1000	902.376	500-1000
215036	215036	4324.42	>1500	1413.39	1000-1500	858.792	500-1000
215037	215037	375.536	<500	1027.83	1000-1500	3191.14	>1500
215038	215038	764.314	500-1000	1285.62	1000-1500	1526.26	>1500
215040	215040	0	<500	787.503	500-1000	902.376	500-1000
215041	215041	503.31	500-1000	448.359	<500	694.588	500-1000
215043	215043	503.31	500-1000	448.359	<500	694.588	500-1000
215046	215046	187.444	<500	775.13	500-1000	662.864	500-1000
215047	215047	1869.5	>1500	703.43	500-1000	436.099	<500
215048	215048	1869.5	>1500	703.43	500-1000	436.099	<500
215049	215049	624.929	500-1000	340.653	<500	892.458	500-1000
215053	215053	624.929	500-1000	340.653	<500	892.458	500-1000
215054	215054	802.767	500-1000	854.395	500-1000	834.749	500-1000
215059	215059	545.558	500-1000	599.731	500-1000	1420.14	1000-1500
215062	215062	187.444	<500	775.13	500-1000	664.973	500-1000
215063	215063	545.558	500-1000	599.731	500-1000	1420.14	1000-1500
215065	215065	1526.33	>1500	1608.98	>1500	471.742	<500
215066	215066	1047.53	1000-1500	728.631	500-1000	320.196	<500
215070	215070	1047.53	1000-1500	728.631	500-1000	320.196	<500
215073	215073	0	<500	787.503	500-1000	897.519	500-1000
215074	215074	933.213	500-1000	203.417	<500	856.184	500-1000
215106	215106	1104.6	1000-1500	937.381	500-1000	1156.56	1000-1500
215195	215195	187.444	<500	775.13	500-1000	664.973	500-1000
215196	215196	943.167	500-1000	510.832	500-1000	1410.2	1000-1500
221003	221003	677.87	500-1000	245.535	<500	856.184	500-1000
221006	221006	1016.74	1000-1500	584.405	500-1000	1197.86	1000-1500
221008	221008	889.735	500-1000	773.43	500-1000	734.757	500-1000
221012	221012	557.578	500-1000	969.372	500-1000	457.751	<500
221014	221014	869.058	500-1000	1280.85	1000-1500	1438.65	1000-1500
221016	221016	1138.69	1000-1500	706.358	500-1000	977.625	500-1000
221017	221017	456.716	<500	868.511	500-1000	508.695	500-1000
221019	221019	548.451	500-1000	0	<500	1126.3	1000-1500
221020	221020	0	<500	548.451	500-1000	973.13	500-1000
221021	221021	172.386	<500	720.837	500-1000	821.421	500-1000
221022	221022	112.569	<500	435.882	<500	694.588	500-1000
221032	221032	677.87	500-1000	245.535	<500	1081.04	1000-1500
221033	221033	1202.84	1000-1500	1028.83	1000-1500	396.884	<500
221034	221034	172.386	<500	720.837	500-1000	821.421	500-1000
221035	221035	9834.44	>1500	1847.9	>1500	415.005	<500
221036	221036	3687.59	>1500	2725.66	>1500	405.427	<500
221045	221045	1018.06	1000-1500	585.727	500-1000	817.644	500-1000
221047	221047	1163.26	1000-1500	989.246	500-1000	1487.65	1000-1500
221048	221048	987.107	500-1000	554.772	500-1000	1278.99	1000-1500
221051	221051	1381.03	1000-1500	1264.73	1000-1500	490.727	<500
221053	221053	172.386	<500	720.837	500-1000	685.757	500-1000
221054	221054	1859.66	>1500	1934.53	>1500	1025.27	1000-1500
221056	221056	987.107	500-1000	554.772	500-1000	1278.99	1000-1500
221057	221057	677.87	500-1000	245.535	<500	758.187	500-1000
222002	222002	10041.4	>1500	1192.06	1000-1500	1278.83	1000-1500
222003	222003	1404.54	1000-1500	1288.24	1000-1500	1647.08	>1500
222006	222006	1028.39	1000-1500	596.059	500-1000	1564.15	>1500
222007	222007	271.177	<500	682.972	500-1000	1507.64	>1500
222008	222008	889.735	500-1000	773.43	500-1000	734.757	500-1000
222009	222009	1139.58	1000-1500	707.246	500-1000	670.613	500-1000
222010	222010	1841.52	>1500	2155.01	>1500	203.448	<500
222017	222017	396.223	<500	808.018	500-1000	875.176	500-1000
222018	222018	271.177	<500	682.972	500-1000	1507.64	>1500
222020	222020	614.733	500-1000	1099.18	1000-1500	1623.61	>1500
222022	222022	677.87	500-1000	245.535	<500	758.187	500-1000
222025	222025	548.451	500-1000	0	<500	948.58	500-1000
222026	222026	548.451	500-1000	0	<500	941.62	500-1000
222028	222028	0	<500	548.451	500-1000	973.13	500-1000
222029	222029	548.451	500-1000	0	<500	610.206	500-1000
222032	222032	340.469	<500	764.008	500-1000	398.686	<500
222033	222033	1138.69	1000-1500	706.358	500-1000	977.625	500-1000
222034	222034	869.058	500-1000	1280.85	1000-1500	1438.65	1000-1500
222035	222035	396.223	<500	808.018	500-1000	875.176	500-1000
222038	222038	1018.06	1000-1500	585.727	500-1000	817.644	500-1000
222042	222042	883.655	500-1000	767.351	500-1000	695.006	500-1000
222043	222043	1611.4	>1500	1836.84	>1500	645.28	500-1000
223001	223001	1016.74	1000-1500	584.405	500-1000	512.428	500-1000
223002	223002	1097.59	1000-1500	923.569	500-1000	633.448	500-1000
223003	223003	10041.4	>1500	1192.06	1000-1500	1278.83	1000-1500
223004	223004	1202.84	1000-1500	1028.83	1000-1500	901.014	500-1000
223005	223005	1139.58	1000-1500	707.246	500-1000	670.613	500-1000
223006	223006	1148.48	1000-1500	716.149	500-1000	68.6186	<500
223009	223009	802.515	500-1000	1214.31	1000-1500	541.121	500-1000
223010	223010	677.87	500-1000	245.535	<500	758.187	500-1000
223011	223011	273.271	<500	685.066	500-1000	431.932	<500
223012	223012	172.386	<500	720.837	500-1000	685.757	500-1000
223016	223016	5191.67	>1500	2769.21	>1500	884.642	500-1000
223017	223017	677.524	500-1000	1033.29	1000-1500	882.276	500-1000
223018	223018	1202.84	1000-1500	1028.83	1000-1500	882.276	500-1000
223021	223021	271.177	<500	682.972	500-1000	1507.64	>1500
223022	223022	1984.03	>1500	1606.94	>1500	471.742	<500
223023	223023	1016.74	1000-1500	584.405	500-1000	512.428	500-1000
223025	223025	9834.44	>1500	1847.9	>1500	309.105	<500
223028	223028	1138.69	1000-1500	706.358	500-1000	977.625	500-1000
223029	223029	2587.39	>1500	417.51	<500	790.914	500-1000
223030	223030	0	<500	548.451	500-1000	71.2355	<500
223031	223031	943.167	500-1000	510.832	500-1000	1410.2	1000-1500
223032	223032	883.655	500-1000	767.351	500-1000	695.006	500-1000
223037	223037	1139.58	1000-1500	707.246	500-1000	670.613	500-1000
223040	223040	548.451	500-1000	0	<500	453.595	<500
223042	223042	1327.13	1000-1500	1362.29	1000-1500	942.096	500-1000
223043	223043	677.87	500-1000	245.535	<500	758.187	500-1000
224002	224002	1900.41	>1500	2125.85	>1500	40.9028	<500
224008	224008	112.569	<500	435.882	<500	694.588	500-1000
224009	224009	0	<500	548.451	500-1000	71.2355	<500
224010	224010	172.386	<500	720.837	500-1000	986.535	500-1000
224011	224011	869.058	500-1000	1280.85	1000-1500	1297.14	1000-1500
224015	224015	1526.07	>1500	1240.37	1000-1500	39.7245	<500
224016	224016	1028.39	1000-1500	596.059	500-1000	1564.15	>1500
224018	224018	950.324	500-1000	1362.12	1000-1500	408.715	<500
224021	224021	1139.58	1000-1500	707.246	500-1000	874.54	500-1000
224022	224022	0	<500	548.451	500-1000	1062.69	1000-1500
224023	224023	508.141	500-1000	75.806	<500	888.959	500-1000
224024	224024	0	<500	548.451	500-1000	1062.69	1000-1500
224025	224025	548.451	500-1000	0	<500	453.595	<500
224028	224028	0	<500	548.451	500-1000	1062.69	1000-1500
224031	224031	271.177	<500	682.972	500-1000	1039.61	1000-1500
224035	224035	172.386	<500	720.837	500-1000	954.123	500-1000
224037	224037	396.223	<500	808.018	500-1000	875.176	500-1000
224039	224039	396.223	<500	808.018	500-1000	875.176	500-1000
224041	224041	1028.39	1000-1500	596.059	500-1000	1564.15	>1500
224042	224042	1097.59	1000-1500	923.569	500-1000	633.448	500-1000
225002	225002	3335.74	>1500	2315.86	>1500	705.745	500-1000
225003	225003	648.648	500-1000	1096.09	1000-1500	1077.2	1000-1500
225004	225004	1506.26	>1500	1389.95	1000-1500	975.791	500-1000
225005	225005	548.451	500-1000	0	<500	1136.54	1000-1500
225006	225006	10000.2	>1500	1506.37	>1500	512.916	500-1000
225008	225008	1789.12	>1500	1672.81	>1500	542.667	500-1000
225009	225009	396.223	<500	808.018	500-1000	875.176	500-1000
225010	225010	7829.75	>1500	1157.79	1000-1500	1133.4	1000-1500
225011	225011	5191.67	>1500	2769.21	>1500	884.642	500-1000
225012	225012	0	<500	548.451	500-1000	1062.69	1000-1500
225013	225013	582.967	500-1000	994.762	500-1000	481.381	<500
225014	225014	1572.81	>1500	1852.38	>1500	575.265	500-1000
225015	225015	1572.81	>1500	1852.38	>1500	575.265	500-1000
225016	225016	1172.23	1000-1500	1584.03	>1500	734.752	500-1000
225017	225017	508.141	500-1000	75.806	<500	888.959	500-1000
225019	225019	910.354	500-1000	794.05	500-1000	897.519	500-1000
225020	225020	677.524	500-1000	1033.29	1000-1500	1198.52	1000-1500
225021	225021	1148.48	1000-1500	716.149	500-1000	705.292	500-1000
225023	225023	2972.42	>1500	2304.71	>1500	519.678	500-1000
225025	225025	987.107	500-1000	554.772	500-1000	1278.99	1000-1500
225026	225026	1175.38	1000-1500	1059.07	1000-1500	708.639	500-1000
225028	225028	7829.75	>1500	1157.79	1000-1500	745.941	500-1000
225029	225029	14133.4	>1500	3081.24	>1500	945.502	500-1000
225032	225032	883.655	500-1000	767.351	500-1000	695.006	500-1000
225033	225033	1138.69	1000-1500	706.358	500-1000	977.625	500-1000
225036	225036	396.223	<500	808.018	500-1000	1008.6	1000-1500
225037	225037	456.716	<500	868.511	500-1000	508.695	500-1000
225039	225039	1859.66	>1500	1934.53	>1500	1849.06	>1500
225040	225040	1833.83	>1500	1401.5	1000-1500	858.792	500-1000
225041	225041	172.386	<500	720.837	500-1000	746.857	500-1000
225042	225042	463.404	<500	875.199	500-1000	508.695	500-1000
225043	225043	962.347	500-1000	1119.61	1000-1500	1629.54	>1500
225044	225044	553.655	500-1000	965.45	500-1000	457.751	<500
226007	226007	3588.62	>1500	643.395	500-1000	741.956	500-1000
226014	226014	582.967	500-1000	994.762	500-1000	481.381	<500
226015	226015	0	<500	548.451	500-1000	1062.69	1000-1500
226022	226022	0	<500	548.451	500-1000	1162.24	1000-1500
226023	226023	1016.74	1000-1500	584.405	500-1000	512.428	500-1000
226025	226025	1138.69	1000-1500	706.358	500-1000	977.625	500-1000
226026	226026	547.211	500-1000	959.005	500-1000	347.734	<500
226028	226028	548.451	500-1000	0	<500	1136.54	1000-1500
226030	226030	987.107	500-1000	554.772	500-1000	1278.99	1000-1500
226032	226032	3705.17	>1500	2620.28	>1500	540.875	500-1000
226033	226033	172.386	<500	720.837	500-1000	1038.06	1000-1500
226034	226034	15615.2	>1500	1055.66	1000-1500	708.639	500-1000
226036	226036	1139.58	1000-1500	707.246	500-1000	874.54	500-1000
226037	226037	1682.17	>1500	1073.65	1000-1500	967.556	500-1000
231002	231002	1237.5	1000-1500	1668.85	>1500	494.858	<500
231004	231004	1237.5	1000-1500	1668.85	>1500	339.705	<500
231005	231005	2952.71	>1500	2154.5	>1500	676.106	500-1000
231008	231008	3416.18	>1500	801.456	500-1000	648.956	500-1000
231009	231009	1256.83	1000-1500	895.351	500-1000	718.693	500-1000
231011	231011	10364	>1500	2307.4	>1500	677.71	500-1000
231016	231016	1246.11	1000-1500	637.586	500-1000	934.427	500-1000
231018	231018	1175	1000-1500	1167.92	1000-1500	874.896	500-1000
231022	231022	479.688	<500	911.038	500-1000	330.358	<500
231026	231026	3166.55	>1500	3576.43	>1500	214.661	<500
231028	231028	3166.55	>1500	3576.43	>1500	214.661	<500
231029	231029	1256.83	1000-1500	895.351	500-1000	718.693	500-1000
231031	231031	7783.39	>1500	395.647	<500	950.116	500-1000
231034	231034	7533.08	>1500	635.256	500-1000	210.425	<500
231037	231037	1682.17	>1500	1073.65	1000-1500	967.556	500-1000
231038	231038	1682.17	>1500	1073.65	1000-1500	967.556	500-1000
231039	231039	5206.34	>1500	1156.5	1000-1500	222.989	<500
231042	231042	1412.85	1000-1500	1064.64	1000-1500	1149.61	1000-1500
231044	231044	820.583	500-1000	1251.93	1000-1500	701.994	500-1000
231047	231047	2165.04	>1500	1094.65	1000-1500	1486.88	1000-1500
231103	231103	1087.98	1000-1500	988.071	500-1000	930.717	500-1000
231106	231106	2997.08	>1500	2198.86	>1500	1024.65	1000-1500
231107	231107	1648.7	>1500	1670.8	>1500	339.705	<500
231113	231113	1595.73	>1500	987.2	500-1000	1381.43	1000-1500
231114	231114	4731.16	>1500	1767.75	>1500	2155.49	>1500
231133	231133	9361.72	>1500	1127.03	1000-1500	1629.54	>1500
231141	231141	1486.75	1000-1500	1424.92	1000-1500	740.635	500-1000
231145	231145	4783.22	>1500	992.025	500-1000	1350.2	1000-1500
231194	231194	8246.49	>1500	1288.97	1000-1500	916.157	500-1000
231195	231195	1087.98	1000-1500	988.071	500-1000	930.717	500-1000
231196	231196	1212.66	1000-1500	1644.01	>1500	845.089	500-1000
231197	231197	3671.08	>1500	1090.47	1000-1500	1252.31	1000-1500
231198	231198	7605.55	>1500	944.249	500-1000	1035	1000-1500
231199	231199	1256.83	1000-1500	895.351	500-1000	718.693	500-1000
232004	232004	2054.85	>1500	2062.95	>1500	750.623	500-1000
232005	232005	2054.85	>1500	2062.95	>1500	431.142	<500
232006	232006	8343.01	>1500	975.218	500-1000	836.03	500-1000
232007	232007	8343.01	>1500	975.218	500-1000	836.03	500-1000
232010	232010	733.085	500-1000	648.462	500-1000	741.956	500-1000
232012	232012	2964.06	>1500	2851.65	>1500	278.633	<500
232013	232013	2964.06	>1500	2851.65	>1500	1917.96	>1500
232014	232014	733.085	500-1000	648.462	500-1000	685.851	500-1000
232016	232016	999.834	500-1000	391.308	<500	950.116	500-1000
232020	232020	1586.62	>1500	978.092	500-1000	836.03	500-1000
232024	232024	1246.11	1000-1500	637.586	500-1000	934.427	500-1000
232025	232025	1246.11	1000-1500	637.586	500-1000	934.427	500-1000
232028	232028	1735.89	>1500	1127.36	1000-1500	494.519	<500
232029	232029	1595.73	>1500	987.2	500-1000	1381.43	1000-1500
232030	232030	1595.73	>1500	987.2	500-1000	952.972	500-1000
232033	232033	2997.08	>1500	2198.86	>1500	669.03	500-1000
232035	232035	7485.24	>1500	1503.22	>1500	736.609	500-1000
232038	232038	7485.24	>1500	1503.22	>1500	736.609	500-1000
232126	232126	3923.33	>1500	482.433	<500	787.143	500-1000
232199	232199	2054.85	>1500	2062.95	>1500	431.142	<500
233001	233001	2054.85	>1500	2062.95	>1500	431.142	<500
233002	233002	1595.73	>1500	987.2	500-1000	308.524	<500
233003	233003	2054.85	>1500	2062.95	>1500	431.142	<500
233006	233006	1256.83	1000-1500	895.351	500-1000	718.693	500-1000
233007	233007	1256.83	1000-1500	895.351	500-1000	718.693	500-1000
233009	233009	966.201	500-1000	1185.98	1000-1500	1552.38	>1500
233011	233011	2318.89	>1500	1710.36	>1500	1195.64	1000-1500
233012	233012	500.13	500-1000	413.889	<500	1140.42	1000-1500
233014	233014	500.13	500-1000	413.889	<500	1140.42	1000-1500
233015	233015	7307.58	>1500	702.392	500-1000	436.099	<500
233016	233016	6971.71	>1500	1635.61	>1500	619.777	500-1000
233019	233019	966.201	500-1000	1185.98	1000-1500	1702.91	>1500
233021	233021	1087.98	1000-1500	988.071	500-1000	1487.65	1000-1500
233022	233022	1928.32	>1500	1319.8	1000-1500	1227.91	1000-1500
233025	233025	1928.32	>1500	1319.8	1000-1500	1227.91	1000-1500
233026	233026	733.085	500-1000	648.462	500-1000	685.851	500-1000
233027	233027	1412.85	1000-1500	1064.64	1000-1500	1149.61	1000-1500
233113	233113	1595.73	>1500	987.2	500-1000	308.524	<500
233118	233118	3073.66	>1500	1865.47	>1500	443.946	<500
233198	233198	999.834	500-1000	391.308	<500	950.116	500-1000
234002	234002	999.834	500-1000	391.308	<500	950.116	500-1000
234003	234003	1246.11	1000-1500	637.586	500-1000	934.427	500-1000
234004	234004	3485.77	>1500	885.33	500-1000	411.27	<500
234006	234006	479.688	<500	911.038	500-1000	330.358	<500
234007	234007	2997.08	>1500	2198.86	>1500	189.391	<500
234008	234008	1682.17	>1500	1073.65	1000-1500	967.556	500-1000
234009	234009	0	<500	608.527	500-1000	1417.39	1000-1500
234010	234010	1913.92	>1500	1450.84	1000-1500	937.188	500-1000
234011	234011	1412.85	1000-1500	1064.64	1000-1500	1149.61	1000-1500
234013	234013	733.085	500-1000	648.462	500-1000	685.851	500-1000
234014	234014	733.085	500-1000	648.462	500-1000	685.851	500-1000
234016	234016	1087.98	1000-1500	988.071	500-1000	1487.65	1000-1500
234018	234018	1087.98	1000-1500	988.071	500-1000	1487.65	1000-1500
234020	234020	1586.62	>1500	978.092	500-1000	836.03	500-1000
234021	234021	1586.62	>1500	978.092	500-1000	836.03	500-1000
234022	234022	966.201	500-1000	1185.98	1000-1500	1702.91	>1500
234027	234027	966.201	500-1000	1185.98	1000-1500	1702.91	>1500
234028	234028	1641.9	>1500	1308.64	1000-1500	1227.91	1000-1500
234029	234029	1412.85	1000-1500	1064.64	1000-1500	1149.61	1000-1500
234105	234105	0	<500	608.527	500-1000	1417.39	1000-1500
234115	234115	0	<500	608.527	500-1000	1417.39	1000-1500
235004	235004	2139.2	>1500	917.489	500-1000	330.358	<500
235005	235005	733.085	500-1000	648.462	500-1000	685.851	500-1000
235006	235006	2165.04	>1500	1094.65	1000-1500	1058.65	1000-1500
235007	235007	2318.89	>1500	1710.36	>1500	591.992	500-1000
235008	235008	1486.75	1000-1500	1424.92	1000-1500	740.635	500-1000
235009	235009	1682.17	>1500	1073.65	1000-1500	967.556	500-1000
235012	235012	1682.17	>1500	1073.65	1000-1500	1230.49	1000-1500
235015	235015	1682.17	>1500	1073.65	1000-1500	1230.49	1000-1500
235017	235017	2593.12	>1500	1659.87	>1500	575.483	500-1000
235019	235019	2593.12	>1500	1659.87	>1500	746.266	500-1000
235022	235022	1682.17	>1500	1073.65	1000-1500	1553.96	>1500
235023	235023	733.085	500-1000	648.462	500-1000	685.851	500-1000
235025	235025	733.085	500-1000	648.462	500-1000	685.851	500-1000
235026	235026	2997.08	>1500	2198.86	>1500	431.606	<500
235027	235027	1641.9	>1500	1308.64	1000-1500	1227.91	1000-1500
235028	235028	1641.9	>1500	1308.64	1000-1500	1227.91	1000-1500
236002	236002	1781.68	>1500	1741.53	>1500	1056.26	1000-1500
236003	236003	966.201	500-1000	1185.98	1000-1500	1340.83	1000-1500
236004	236004	5206.34	>1500	1156.5	1000-1500	907.698	500-1000
236013	236013	1352.57	1000-1500	744.046	500-1000	638.333	500-1000
